# Supplementary material for: Whole-Transcriptome Analysis of LncRNAs Mediated ceRNA Regulation in Granulosa Cells Isolated From Healthy and Atresia Follicles of Chinese Buffalo
Source: Front Vet Sci. 2021 Jul 14;8:680182. doi: 10.3389/fvets.2021.680182 (PMC8316591; doi:10.3389/fvets.2021.680182)
Supplement: Supplementary file 1 [file Table_1.XLSX]

## Sheet: Sheet1
mirna	target
miR-10056-x	NM_001290838.1
miR-10056-x	NM_001290869.1
miR-10056-x	NM_001290915.1
miR-10056-x	NM_001291319.2
miR-10056-x	NM_001302542.1
miR-10056-x	NM_001302543.1
miR-10056-x	NM_001302544.1
miR-10056-x	XM_006040700.2
miR-10056-x	XM_006040795.2
miR-10056-x	XM_006040909.2
miR-10056-x	XM_006040911.2
miR-10056-x	XM_006040929.2
miR-10056-x	XM_006040963.2
miR-10056-x	XM_006040964.2
miR-10056-x	XM_006040983.2
miR-10056-x	XM_006040984.2
miR-10056-x	XM_006041035.2
miR-10056-x	XM_006041048.2
miR-10056-x	XM_006041049.2
miR-10056-x	XM_006041055.2
miR-10056-x	XM_006041056.2
miR-10056-x	XM_006041057.2
miR-10056-x	XM_006041058.2
miR-10056-x	XM_006041059.2
miR-10056-x	XM_006041060.2
miR-10056-x	XM_006041061.2
miR-10056-x	XM_006041062.2
miR-10056-x	XM_006041063.2
miR-10056-x	XM_006041064.2
miR-10056-x	XM_006041065.2
miR-10056-x	XM_006041158.2
miR-10056-x	XM_006041191.2
miR-10056-x	XM_006041248.2
miR-10056-x	XM_006041256.2
miR-10056-x	XM_006041371.2
miR-10056-x	XM_006041372.2
miR-10056-x	XM_006041373.2
miR-10056-x	XM_006041374.2
miR-10056-x	XM_006041375.2
miR-10056-x	XM_006041468.2
miR-10056-x	XM_006041594.2
miR-10056-x	XM_006041717.2
miR-10056-x	XM_006041769.2
miR-10056-x	XM_006041775.2
miR-10056-x	XM_006041791.2
miR-10056-x	XM_006041792.2
miR-10056-x	XM_006041793.2
miR-10056-x	XM_006042057.2
miR-10056-x	XM_006042058.2
miR-10056-x	XM_006042141.2
miR-10056-x	XM_006042172.2
miR-10056-x	XM_006042173.2
miR-10056-x	XM_006042174.2
miR-10056-x	XM_006042175.2
miR-10056-x	XM_006042264.2
miR-10056-x	XM_006042272.2
miR-10056-x	XM_006042328.2
miR-10056-x	XM_006042534.2
miR-10056-x	XM_006042601.2
miR-10056-x	XM_006042724.2
miR-10056-x	XM_006042725.2
miR-10056-x	XM_006042726.2
miR-10056-x	XM_006042727.2
miR-10056-x	XM_006042728.2
miR-10056-x	XM_006042774.2
miR-10056-x	XM_006042782.2
miR-10056-x	XM_006042884.2
miR-10056-x	XM_006043092.2
miR-10056-x	XM_006043093.2
miR-10056-x	XM_006043180.2
miR-10056-x	XM_006043221.2
miR-10056-x	XM_006043367.2
miR-10056-x	XM_006043382.2
miR-10056-x	XM_006043439.2
miR-10056-x	XM_006043465.2
miR-10056-x	XM_006043623.2
miR-10056-x	XM_006043743.2
miR-10056-x	XM_006043744.2
miR-10056-x	XM_006043792.2
miR-10056-x	XM_006043920.2
miR-10056-x	XM_006043921.2
miR-10056-x	XM_006044004.2
miR-10056-x	XM_006044005.2
miR-10056-x	XM_006044006.2
miR-10056-x	XM_006044077.2
miR-10056-x	XM_006044079.2
miR-10056-x	XM_006044289.2
miR-10056-x	XM_006044419.2
miR-10056-x	XM_006044430.2
miR-10056-x	XM_006044431.2
miR-10056-x	XM_006044574.2
miR-10056-x	XM_006044576.2
miR-10056-x	XM_006044711.2
miR-10056-x	XM_006044823.2
miR-10056-x	XM_006044841.2
miR-10056-x	XM_006044909.2
miR-10056-x	XM_006044953.2
miR-10056-x	XM_006045215.2
miR-10056-x	XM_006045216.2
miR-10056-x	XM_006045368.2
miR-10056-x	XM_006045517.2
miR-10056-x	XM_006045518.2
miR-10056-x	XM_006045519.2
miR-10056-x	XM_006045520.2
miR-10056-x	XM_006045860.2
miR-10056-x	XM_006045917.2
miR-10056-x	XM_006045918.2
miR-10056-x	XM_006045919.2
miR-10056-x	XM_006045955.2
miR-10056-x	XM_006045957.2
miR-10056-x	XM_006045958.2
miR-10056-x	XM_006045981.2
miR-10056-x	XM_006046023.2
miR-10056-x	XM_006046024.2
miR-10056-x	XM_006046025.2
miR-10056-x	XM_006046026.2
miR-10056-x	XM_006046027.2
miR-10056-x	XM_006046028.2
miR-10056-x	XM_006046086.2
miR-10056-x	XM_006046107.2
miR-10056-x	XM_006046108.2
miR-10056-x	XM_006046110.2
miR-10056-x	XM_006046111.2
miR-10056-x	XM_006046114.2
miR-10056-x	XM_006046115.2
miR-10056-x	XM_006046155.2
miR-10056-x	XM_006046157.2
miR-10056-x	XM_006046199.2
miR-10056-x	XM_006046200.2
miR-10056-x	XM_006046201.2
miR-10056-x	XM_006046202.2
miR-10056-x	XM_006046258.2
miR-10056-x	XM_006046259.2
miR-10056-x	XM_006046260.2
miR-10056-x	XM_006046261.2
miR-10056-x	XM_006046262.2
miR-10056-x	XM_006046263.2
miR-10056-x	XM_006046328.2
miR-10056-x	XM_006046354.2
miR-10056-x	XM_006046569.2
miR-10056-x	XM_006046794.2
miR-10056-x	XM_006046795.2
miR-10056-x	XM_006046807.2
miR-10056-x	XM_006046818.2
miR-10056-x	XM_006046819.2
miR-10056-x	XM_006046820.2
miR-10056-x	XM_006046949.2
miR-10056-x	XM_006047116.2
miR-10056-x	XM_006047141.2
miR-10056-x	XM_006047154.2
miR-10056-x	XM_006047162.2
miR-10056-x	XM_006047231.2
miR-10056-x	XM_006047421.2
miR-10056-x	XM_006047510.2
miR-10056-x	XM_006047548.2
miR-10056-x	XM_006047566.2
miR-10056-x	XM_006047567.2
miR-10056-x	XM_006047568.2
miR-10056-x	XM_006047611.2
miR-10056-x	XM_006047612.2
miR-10056-x	XM_006047613.2
miR-10056-x	XM_006047615.2
miR-10056-x	XM_006047616.2
miR-10056-x	XM_006047635.2
miR-10056-x	XM_006047726.2
miR-10056-x	XM_006047752.2
miR-10056-x	XM_006047770.2
miR-10056-x	XM_006047803.2
miR-10056-x	XM_006047871.2
miR-10056-x	XM_006047904.2
miR-10056-x	XM_006047929.2
miR-10056-x	XM_006047930.2
miR-10056-x	XM_006047931.2
miR-10056-x	XM_006047932.2
miR-10056-x	XM_006047940.2
miR-10056-x	XM_006047965.2
miR-10056-x	XM_006047989.2
miR-10056-x	XM_006047990.2
miR-10056-x	XM_006048076.2
miR-10056-x	XM_006048077.2
miR-10056-x	XM_006048078.2
miR-10056-x	XM_006048153.2
miR-10056-x	XM_006048214.2
miR-10056-x	XM_006048215.2
miR-10056-x	XM_006048216.2
miR-10056-x	XM_006048217.2
miR-10056-x	XM_006048220.2
miR-10056-x	XM_006048223.2
miR-10056-x	XM_006048225.2
miR-10056-x	XM_006048310.2
miR-10056-x	XM_006048362.2
miR-10056-x	XM_006048460.2
miR-10056-x	XM_006048491.2
miR-10056-x	XM_006048492.2
miR-10056-x	XM_006048517.2
miR-10056-x	XM_006048519.2
miR-10056-x	XM_006048560.2
miR-10056-x	XM_006048561.2
miR-10056-x	XM_006048562.2
miR-10056-x	XM_006048582.2
miR-10056-x	XM_006048583.2
miR-10056-x	XM_006048613.2
miR-10056-x	XM_006048642.2
miR-10056-x	XM_006048678.2
miR-10056-x	XM_006048693.2
miR-10056-x	XM_006048761.2
miR-10056-x	XM_006048971.2
miR-10056-x	XM_006048992.2
miR-10056-x	XM_006049029.2
miR-10056-x	XM_006049052.2
miR-10056-x	XM_006049056.2
miR-10056-x	XM_006049281.2
miR-10056-x	XM_006049351.2
miR-10056-x	XM_006049468.2
miR-10056-x	XM_006049469.2
miR-10056-x	XM_006049585.2
miR-10056-x	XM_006049652.2
miR-10056-x	XM_006049666.2
miR-10056-x	XM_006049667.2
miR-10056-x	XM_006049668.2
miR-10056-x	XM_006049682.2
miR-10056-x	XM_006049691.2
miR-10056-x	XM_006049927.2
miR-10056-x	XM_006049929.2
miR-10056-x	XM_006050049.2
miR-10056-x	XM_006050050.2
miR-10056-x	XM_006050086.2
miR-10056-x	XM_006050115.2
miR-10056-x	XM_006050172.2
miR-10056-x	XM_006050227.2
miR-10056-x	XM_006050228.2
miR-10056-x	XM_006050319.2
miR-10056-x	XM_006050331.2
miR-10056-x	XM_006050370.2
miR-10056-x	XM_006050503.2
miR-10056-x	XM_006050768.2
miR-10056-x	XM_006050769.2
miR-10056-x	XM_006050833.2
miR-10056-x	XM_006050834.2
miR-10056-x	XM_006050836.2
miR-10056-x	XM_006050940.2
miR-10056-x	XM_006050941.2
miR-10056-x	XM_006050942.2
miR-10056-x	XM_006050943.2
miR-10056-x	XM_006050951.2
miR-10056-x	XM_006050990.2
miR-10056-x	XM_006050991.2
miR-10056-x	XM_006050992.2
miR-10056-x	XM_006050993.2
miR-10056-x	XM_006051006.2
miR-10056-x	XM_006051007.2
miR-10056-x	XM_006051008.2
miR-10056-x	XM_006051009.2
miR-10056-x	XM_006051065.2
miR-10056-x	XM_006051280.2
miR-10056-x	XM_006051335.2
miR-10056-x	XM_006051372.2
miR-10056-x	XM_006051373.2
miR-10056-x	XM_006051552.2
miR-10056-x	XM_006051675.2
miR-10056-x	XM_006051676.2
miR-10056-x	XM_006051748.2
miR-10056-x	XM_006051749.2
miR-10056-x	XM_006051751.2
miR-10056-x	XM_006051752.2
miR-10056-x	XM_006051753.2
miR-10056-x	XM_006051793.2
miR-10056-x	XM_006051874.2
miR-10056-x	XM_006051948.2
miR-10056-x	XM_006051950.2
miR-10056-x	XM_006051981.2
miR-10056-x	XM_006052035.2
miR-10056-x	XM_006052036.2
miR-10056-x	XM_006052037.2
miR-10056-x	XM_006052038.2
miR-10056-x	XM_006052040.2
miR-10056-x	XM_006052255.2
miR-10056-x	XM_006052256.2
miR-10056-x	XM_006052257.2
miR-10056-x	XM_006052258.2
miR-10056-x	XM_006052259.2
miR-10056-x	XM_006052272.2
miR-10056-x	XM_006052304.2
miR-10056-x	XM_006052320.2
miR-10056-x	XM_006052321.2
miR-10056-x	XM_006052322.2
miR-10056-x	XM_006052336.2
miR-10056-x	XM_006052337.2
miR-10056-x	XM_006052338.2
miR-10056-x	XM_006052354.2
miR-10056-x	XM_006052361.2
miR-10056-x	XM_006052427.2
miR-10056-x	XM_006052429.2
miR-10056-x	XM_006052447.2
miR-10056-x	XM_006052448.2
miR-10056-x	XM_006052533.2
miR-10056-x	XM_006052613.2
miR-10056-x	XM_006052727.2
miR-10056-x	XM_006052785.2
miR-10056-x	XM_006052786.2
miR-10056-x	XM_006053138.2
miR-10056-x	XM_006053140.2
miR-10056-x	XM_006053142.2
miR-10056-x	XM_006053144.2
miR-10056-x	XM_006053146.2
miR-10056-x	XM_006053236.2
miR-10056-x	XM_006053255.2
miR-10056-x	XM_006053292.2
miR-10056-x	XM_006053370.2
miR-10056-x	XM_006053397.2
miR-10056-x	XM_006053405.2
miR-10056-x	XM_006053634.2
miR-10056-x	XM_006053659.2
miR-10056-x	XM_006053871.2
miR-10056-x	XM_006053927.2
miR-10056-x	XM_006053929.2
miR-10056-x	XM_006053984.2
miR-10056-x	XM_006054090.2
miR-10056-x	XM_006054098.2
miR-10056-x	XM_006054231.2
miR-10056-x	XM_006054234.2
miR-10056-x	XM_006054270.2
miR-10056-x	XM_006054271.2
miR-10056-x	XM_006054368.2
miR-10056-x	XM_006054443.2
miR-10056-x	XM_006054545.2
miR-10056-x	XM_006054549.2
miR-10056-x	XM_006054590.2
miR-10056-x	XM_006054673.2
miR-10056-x	XM_006054728.2
miR-10056-x	XM_006054867.2
miR-10056-x	XM_006055047.2
miR-10056-x	XM_006055067.2
miR-10056-x	XM_006055202.2
miR-10056-x	XM_006055204.2
miR-10056-x	XM_006055205.2
miR-10056-x	XM_006055335.2
miR-10056-x	XM_006055378.2
miR-10056-x	XM_006055379.2
miR-10056-x	XM_006055380.2
miR-10056-x	XM_006055381.2
miR-10056-x	XM_006055451.2
miR-10056-x	XM_006055452.2
miR-10056-x	XM_006055454.2
miR-10056-x	XM_006055468.2
miR-10056-x	XM_006055503.2
miR-10056-x	XM_006055504.2
miR-10056-x	XM_006055534.2
miR-10056-x	XM_006055622.2
miR-10056-x	XM_006055623.2
miR-10056-x	XM_006055624.2
miR-10056-x	XM_006055625.2
miR-10056-x	XM_006055634.2
miR-10056-x	XM_006055674.2
miR-10056-x	XM_006055779.2
miR-10056-x	XM_006055780.2
miR-10056-x	XM_006055781.2
miR-10056-x	XM_006055826.2
miR-10056-x	XM_006055827.2
miR-10056-x	XM_006055835.2
miR-10056-x	XM_006055845.2
miR-10056-x	XM_006055921.2
miR-10056-x	XM_006056014.2
miR-10056-x	XM_006056015.2
miR-10056-x	XM_006056016.2
miR-10056-x	XM_006056041.2
miR-10056-x	XM_006056076.2
miR-10056-x	XM_006056150.2
miR-10056-x	XM_006056172.2
miR-10056-x	XM_006056180.2
miR-10056-x	XM_006056230.2
miR-10056-x	XM_006056231.2
miR-10056-x	XM_006056286.2
miR-10056-x	XM_006056287.2
miR-10056-x	XM_006056288.2
miR-10056-x	XM_006056289.2
miR-10056-x	XM_006056290.2
miR-10056-x	XM_006056431.2
miR-10056-x	XM_006056467.2
miR-10056-x	XM_006056497.2
miR-10056-x	XM_006056516.2
miR-10056-x	XM_006056547.2
miR-10056-x	XM_006056548.2
miR-10056-x	XM_006056549.2
miR-10056-x	XM_006056550.2
miR-10056-x	XM_006056551.2
miR-10056-x	XM_006056636.2
miR-10056-x	XM_006056653.2
miR-10056-x	XM_006056685.2
miR-10056-x	XM_006056827.2
miR-10056-x	XM_006056840.2
miR-10056-x	XM_006056890.2
miR-10056-x	XM_006056892.2
miR-10056-x	XM_006056925.2
miR-10056-x	XM_006057004.2
miR-10056-x	XM_006057025.2
miR-10056-x	XM_006057043.2
miR-10056-x	XM_006057097.2
miR-10056-x	XM_006057098.2
miR-10056-x	XM_006057099.2
miR-10056-x	XM_006057160.2
miR-10056-x	XM_006057162.2
miR-10056-x	XM_006057200.2
miR-10056-x	XM_006057218.2
miR-10056-x	XM_006057283.2
miR-10056-x	XM_006057305.2
miR-10056-x	XM_006057306.2
miR-10056-x	XM_006057321.2
miR-10056-x	XM_006057326.2
miR-10056-x	XM_006057327.2
miR-10056-x	XM_006057328.2
miR-10056-x	XM_006057389.2
miR-10056-x	XM_006057593.2
miR-10056-x	XM_006057649.2
miR-10056-x	XM_006057693.2
miR-10056-x	XM_006057695.2
miR-10056-x	XM_006057699.2
miR-10056-x	XM_006057830.2
miR-10056-x	XM_006057908.2
miR-10056-x	XM_006057915.2
miR-10056-x	XM_006058175.2
miR-10056-x	XM_006058176.2
miR-10056-x	XM_006058177.2
miR-10056-x	XM_006058178.2
miR-10056-x	XM_006058179.2
miR-10056-x	XM_006058180.2
miR-10056-x	XM_006058181.2
miR-10056-x	XM_006058182.2
miR-10056-x	XM_006058184.2
miR-10056-x	XM_006058185.2
miR-10056-x	XM_006058269.2
miR-10056-x	XM_006058270.2
miR-10056-x	XM_006058290.2
miR-10056-x	XM_006058293.2
miR-10056-x	XM_006058308.2
miR-10056-x	XM_006058309.2
miR-10056-x	XM_006058310.2
miR-10056-x	XM_006058312.2
miR-10056-x	XM_006058316.2
miR-10056-x	XM_006058317.2
miR-10056-x	XM_006058321.2
miR-10056-x	XM_006058322.2
miR-10056-x	XM_006058323.2
miR-10056-x	XM_006058324.2
miR-10056-x	XM_006058325.2
miR-10056-x	XM_006058326.2
miR-10056-x	XM_006058328.2
miR-10056-x	XM_006058365.2
miR-10056-x	XM_006058421.2
miR-10056-x	XM_006058502.2
miR-10056-x	XM_006058561.2
miR-10056-x	XM_006058644.2
miR-10056-x	XM_006058645.2
miR-10056-x	XM_006058646.2
miR-10056-x	XM_006058647.2
miR-10056-x	XM_006058648.2
miR-10056-x	XM_006058674.2
miR-10056-x	XM_006058758.2
miR-10056-x	XM_006058759.2
miR-10056-x	XM_006058760.2
miR-10056-x	XM_006058761.2
miR-10056-x	XM_006058762.2
miR-10056-x	XM_006058768.2
miR-10056-x	XM_006058829.2
miR-10056-x	XM_006058830.2
miR-10056-x	XM_006058831.2
miR-10056-x	XM_006058864.2
miR-10056-x	XM_006058865.2
miR-10056-x	XM_006058890.2
miR-10056-x	XM_006058891.2
miR-10056-x	XM_006058892.2
miR-10056-x	XM_006058893.2
miR-10056-x	XM_006058894.2
miR-10056-x	XM_006058896.2
miR-10056-x	XM_006058969.2
miR-10056-x	XM_006059167.2
miR-10056-x	XM_006059169.2
miR-10056-x	XM_006059237.2
miR-10056-x	XM_006059238.2
miR-10056-x	XM_006059258.2
miR-10056-x	XM_006059259.2
miR-10056-x	XM_006059269.2
miR-10056-x	XM_006059322.2
miR-10056-x	XM_006059323.2
miR-10056-x	XM_006059642.2
miR-10056-x	XM_006059643.2
miR-10056-x	XM_006059650.2
miR-10056-x	XM_006059651.2
miR-10056-x	XM_006059652.2
miR-10056-x	XM_006059674.2
miR-10056-x	XM_006059675.2
miR-10056-x	XM_006059678.2
miR-10056-x	XM_006059854.2
miR-10056-x	XM_006060067.2
miR-10056-x	XM_006060375.2
miR-10056-x	XM_006060378.2
miR-10056-x	XM_006060435.2
miR-10056-x	XM_006060440.2
miR-10056-x	XM_006060487.2
miR-10056-x	XM_006060559.2
miR-10056-x	XM_006060560.2
miR-10056-x	XM_006060561.2
miR-10056-x	XM_006060563.2
miR-10056-x	XM_006060564.2
miR-10056-x	XM_006060573.2
miR-10056-x	XM_006060586.2
miR-10056-x	XM_006060676.2
miR-10056-x	XM_006060716.2
miR-10056-x	XM_006060926.2
miR-10056-x	XM_006060947.2
miR-10056-x	XM_006060949.2
miR-10056-x	XM_006060958.2
miR-10056-x	XM_006060989.2
miR-10056-x	XM_006061048.2
miR-10056-x	XM_006061049.2
miR-10056-x	XM_006061062.2
miR-10056-x	XM_006061063.2
miR-10056-x	XM_006061065.2
miR-10056-x	XM_006061079.2
miR-10056-x	XM_006061080.2
miR-10056-x	XM_006061083.2
miR-10056-x	XM_006061085.2
miR-10056-x	XM_006061175.2
miR-10056-x	XM_006061179.2
miR-10056-x	XM_006061180.2
miR-10056-x	XM_006061254.2
miR-10056-x	XM_006061255.2
miR-10056-x	XM_006061256.2
miR-10056-x	XM_006061355.2
miR-10056-x	XM_006061356.2
miR-10056-x	XM_006061438.2
miR-10056-x	XM_006061479.2
miR-10056-x	XM_006061480.2
miR-10056-x	XM_006061481.2
miR-10056-x	XM_006061482.2
miR-10056-x	XM_006061484.2
miR-10056-x	XM_006061545.2
miR-10056-x	XM_006061546.2
miR-10056-x	XM_006061549.2
miR-10056-x	XM_006061550.2
miR-10056-x	XM_006061678.2
miR-10056-x	XM_006061802.2
miR-10056-x	XM_006061803.2
miR-10056-x	XM_006061841.2
miR-10056-x	XM_006062074.2
miR-10056-x	XM_006062103.2
miR-10056-x	XM_006062137.2
miR-10056-x	XM_006062197.2
miR-10056-x	XM_006062487.2
miR-10056-x	XM_006062488.2
miR-10056-x	XM_006062489.2
miR-10056-x	XM_006062490.2
miR-10056-x	XM_006062491.2
miR-10056-x	XM_006062493.2
miR-10056-x	XM_006062494.2
miR-10056-x	XM_006062495.2
miR-10056-x	XM_006062665.2
miR-10056-x	XM_006062666.2
miR-10056-x	XM_006062667.2
miR-10056-x	XM_006062668.2
miR-10056-x	XM_006062808.2
miR-10056-x	XM_006062939.2
miR-10056-x	XM_006062941.2
miR-10056-x	XM_006062997.2
miR-10056-x	XM_006063044.2
miR-10056-x	XM_006063083.2
miR-10056-x	XM_006063084.2
miR-10056-x	XM_006063085.2
miR-10056-x	XM_006063287.2
miR-10056-x	XM_006063289.2
miR-10056-x	XM_006063342.2
miR-10056-x	XM_006063387.2
miR-10056-x	XM_006063435.2
miR-10056-x	XM_006063460.2
miR-10056-x	XM_006063660.2
miR-10056-x	XM_006063661.2
miR-10056-x	XM_006063662.2
miR-10056-x	XM_006063733.2
miR-10056-x	XM_006063798.2
miR-10056-x	XM_006063856.2
miR-10056-x	XM_006063862.2
miR-10056-x	XM_006063919.2
miR-10056-x	XM_006063955.2
miR-10056-x	XM_006063998.2
miR-10056-x	XM_006063999.2
miR-10056-x	XM_006064000.2
miR-10056-x	XM_006064037.2
miR-10056-x	XM_006064038.2
miR-10056-x	XM_006064331.2
miR-10056-x	XM_006064415.2
miR-10056-x	XM_006064424.2
miR-10056-x	XM_006064434.2
miR-10056-x	XM_006064435.2
miR-10056-x	XM_006064501.2
miR-10056-x	XM_006064651.2
miR-10056-x	XM_006064683.2
miR-10056-x	XM_006064697.2
miR-10056-x	XM_006064741.2
miR-10056-x	XM_006064742.2
miR-10056-x	XM_006064743.2
miR-10056-x	XM_006064783.2
miR-10056-x	XM_006064814.2
miR-10056-x	XM_006064832.2
miR-10056-x	XM_006064908.2
miR-10056-x	XM_006064909.2
miR-10056-x	XM_006064910.2
miR-10056-x	XM_006064963.2
miR-10056-x	XM_006064969.2
miR-10056-x	XM_006064971.2
miR-10056-x	XM_006065110.2
miR-10056-x	XM_006065111.2
miR-10056-x	XM_006065112.2
miR-10056-x	XM_006065115.2
miR-10056-x	XM_006065133.2
miR-10056-x	XM_006065134.2
miR-10056-x	XM_006065135.2
miR-10056-x	XM_006065136.2
miR-10056-x	XM_006065194.2
miR-10056-x	XM_006065195.2
miR-10056-x	XM_006065196.2
miR-10056-x	XM_006065208.2
miR-10056-x	XM_006065251.2
miR-10056-x	XM_006065291.2
miR-10056-x	XM_006065292.2
miR-10056-x	XM_006065295.2
miR-10056-x	XM_006065296.2
miR-10056-x	XM_006065321.2
miR-10056-x	XM_006065455.2
miR-10056-x	XM_006065456.2
miR-10056-x	XM_006065458.2
miR-10056-x	XM_006065459.2
miR-10056-x	XM_006065460.2
miR-10056-x	XM_006065566.2
miR-10056-x	XM_006065594.2
miR-10056-x	XM_006065596.2
miR-10056-x	XM_006065598.2
miR-10056-x	XM_006065599.2
miR-10056-x	XM_006065612.2
miR-10056-x	XM_006065679.2
miR-10056-x	XM_006065733.2
miR-10056-x	XM_006065749.2
miR-10056-x	XM_006065848.2
miR-10056-x	XM_006065897.2
miR-10056-x	XM_006065898.2
miR-10056-x	XM_006065945.2
miR-10056-x	XM_006065997.2
miR-10056-x	XM_006065998.2
miR-10056-x	XM_006065999.2
miR-10056-x	XM_006066006.2
miR-10056-x	XM_006066007.2
miR-10056-x	XM_006066024.2
miR-10056-x	XM_006066090.2
miR-10056-x	XM_006066097.2
miR-10056-x	XM_006066174.2
miR-10056-x	XM_006066250.2
miR-10056-x	XM_006066400.2
miR-10056-x	XM_006066426.2
miR-10056-x	XM_006066427.2
miR-10056-x	XM_006066429.2
miR-10056-x	XM_006066506.2
miR-10056-x	XM_006066507.2
miR-10056-x	XM_006066534.2
miR-10056-x	XM_006066552.2
miR-10056-x	XM_006066554.2
miR-10056-x	XM_006066587.2
miR-10056-x	XM_006066588.2
miR-10056-x	XM_006066607.2
miR-10056-x	XM_006066608.2
miR-10056-x	XM_006066609.2
miR-10056-x	XM_006066796.2
miR-10056-x	XM_006066889.2
miR-10056-x	XM_006066899.2
miR-10056-x	XM_006066916.2
miR-10056-x	XM_006067057.2
miR-10056-x	XM_006067270.2
miR-10056-x	XM_006067271.2
miR-10056-x	XM_006067364.2
miR-10056-x	XM_006067365.2
miR-10056-x	XM_006067450.2
miR-10056-x	XM_006067512.2
miR-10056-x	XM_006067660.2
miR-10056-x	XM_006067681.2
miR-10056-x	XM_006067772.2
miR-10056-x	XM_006067775.2
miR-10056-x	XM_006068008.2
miR-10056-x	XM_006068009.2
miR-10056-x	XM_006068085.2
miR-10056-x	XM_006068149.2
miR-10056-x	XM_006068184.2
miR-10056-x	XM_006068185.2
miR-10056-x	XM_006068187.2
miR-10056-x	XM_006068189.2
miR-10056-x	XM_006068191.2
miR-10056-x	XM_006068193.2
miR-10056-x	XM_006068360.2
miR-10056-x	XM_006068361.2
miR-10056-x	XM_006068545.2
miR-10056-x	XM_006068612.2
miR-10056-x	XM_006068613.2
miR-10056-x	XM_006068631.2
miR-10056-x	XM_006068632.2
miR-10056-x	XM_006068671.2
miR-10056-x	XM_006068692.2
miR-10056-x	XM_006068787.2
miR-10056-x	XM_006068897.2
miR-10056-x	XM_006068911.2
miR-10056-x	XM_006068912.2
miR-10056-x	XM_006068913.2
miR-10056-x	XM_006068916.2
miR-10056-x	XM_006068917.2
miR-10056-x	XM_006068918.2
miR-10056-x	XM_006068992.2
miR-10056-x	XM_006069049.2
miR-10056-x	XM_006069065.2
miR-10056-x	XM_006069124.2
miR-10056-x	XM_006069126.2
miR-10056-x	XM_006069127.2
miR-10056-x	XM_006069129.2
miR-10056-x	XM_006069452.2
miR-10056-x	XM_006069453.2
miR-10056-x	XM_006069454.2
miR-10056-x	XM_006069554.2
miR-10056-x	XM_006069608.2
miR-10056-x	XM_006069609.2
miR-10056-x	XM_006069615.2
miR-10056-x	XM_006069644.2
miR-10056-x	XM_006069734.2
miR-10056-x	XM_006069735.2
miR-10056-x	XM_006069736.2
miR-10056-x	XM_006069737.2
miR-10056-x	XM_006069738.2
miR-10056-x	XM_006069779.2
miR-10056-x	XM_006069822.2
miR-10056-x	XM_006069916.2
miR-10056-x	XM_006070054.2
miR-10056-x	XM_006070059.2
miR-10056-x	XM_006070127.2
miR-10056-x	XM_006070129.2
miR-10056-x	XM_006070130.2
miR-10056-x	XM_006070245.2
miR-10056-x	XM_006070258.2
miR-10056-x	XM_006070261.2
miR-10056-x	XM_006070277.2
miR-10056-x	XM_006070278.2
miR-10056-x	XM_006070279.2
miR-10056-x	XM_006070332.2
miR-10056-x	XM_006070365.2
miR-10056-x	XM_006070387.2
miR-10056-x	XM_006070388.2
miR-10056-x	XM_006070411.2
miR-10056-x	XM_006070412.2
miR-10056-x	XM_006070413.2
miR-10056-x	XM_006070564.2
miR-10056-x	XM_006070662.2
miR-10056-x	XM_006070759.2
miR-10056-x	XM_006070839.2
miR-10056-x	XM_006070909.2
miR-10056-x	XM_006070910.2
miR-10056-x	XM_006070911.2
miR-10056-x	XM_006070912.2
miR-10056-x	XM_006070913.2
miR-10056-x	XM_006070914.2
miR-10056-x	XM_006070915.2
miR-10056-x	XM_006070916.2
miR-10056-x	XM_006070917.2
miR-10056-x	XM_006070979.2
miR-10056-x	XM_006070980.2
miR-10056-x	XM_006070988.2
miR-10056-x	XM_006071075.2
miR-10056-x	XM_006071076.2
miR-10056-x	XM_006071077.2
miR-10056-x	XM_006071091.2
miR-10056-x	XM_006071151.2
miR-10056-x	XM_006071153.2
miR-10056-x	XM_006071173.2
miR-10056-x	XM_006071218.2
miR-10056-x	XM_006071272.2
miR-10056-x	XM_006071366.2
miR-10056-x	XM_006071447.2
miR-10056-x	XM_006071461.2
miR-10056-x	XM_006071494.2
miR-10056-x	XM_006071550.2
miR-10056-x	XM_006071610.2
miR-10056-x	XM_006071615.2
miR-10056-x	XM_006071616.2
miR-10056-x	XM_006071673.2
miR-10056-x	XM_006071676.2
miR-10056-x	XM_006071685.2
miR-10056-x	XM_006071696.2
miR-10056-x	XM_006071708.2
miR-10056-x	XM_006071819.2
miR-10056-x	XM_006071820.2
miR-10056-x	XM_006071851.2
miR-10056-x	XM_006071872.2
miR-10056-x	XM_006071985.2
miR-10056-x	XM_006071986.2
miR-10056-x	XM_006071987.2
miR-10056-x	XM_006071996.2
miR-10056-x	XM_006072007.2
miR-10056-x	XM_006072008.2
miR-10056-x	XM_006072116.2
miR-10056-x	XM_006072117.2
miR-10056-x	XM_006072238.2
miR-10056-x	XM_006072239.2
miR-10056-x	XM_006072378.2
miR-10056-x	XM_006072429.2
miR-10056-x	XM_006072530.2
miR-10056-x	XM_006072534.2
miR-10056-x	XM_006072536.2
miR-10056-x	XM_006072571.2
miR-10056-x	XM_006072572.2
miR-10056-x	XM_006072573.2
miR-10056-x	XM_006072574.2
miR-10056-x	XM_006072578.2
miR-10056-x	XM_006072579.2
miR-10056-x	XM_006072581.2
miR-10056-x	XM_006072582.2
miR-10056-x	XM_006072653.2
miR-10056-x	XM_006072654.2
miR-10056-x	XM_006072655.2
miR-10056-x	XM_006072668.2
miR-10056-x	XM_006072688.2
miR-10056-x	XM_006072921.2
miR-10056-x	XM_006072924.2
miR-10056-x	XM_006072936.2
miR-10056-x	XM_006072938.2
miR-10056-x	XM_006073001.2
miR-10056-x	XM_006073031.2
miR-10056-x	XM_006073032.2
miR-10056-x	XM_006073040.2
miR-10056-x	XM_006073041.2
miR-10056-x	XM_006073044.2
miR-10056-x	XM_006073129.2
miR-10056-x	XM_006073314.2
miR-10056-x	XM_006073428.2
miR-10056-x	XM_006073429.2
miR-10056-x	XM_006073430.2
miR-10056-x	XM_006073431.2
miR-10056-x	XM_006073432.2
miR-10056-x	XM_006073433.2
miR-10056-x	XM_006073474.2
miR-10056-x	XM_006073475.2
miR-10056-x	XM_006073476.2
miR-10056-x	XM_006073477.2
miR-10056-x	XM_006073619.2
miR-10056-x	XM_006073689.2
miR-10056-x	XM_006073960.2
miR-10056-x	XM_006073965.2
miR-10056-x	XM_006073966.2
miR-10056-x	XM_006073973.2
miR-10056-x	XM_006073987.2
miR-10056-x	XM_006073989.2
miR-10056-x	XM_006074016.2
miR-10056-x	XM_006074045.2
miR-10056-x	XM_006074133.2
miR-10056-x	XM_006074175.2
miR-10056-x	XM_006074178.2
miR-10056-x	XM_006074179.2
miR-10056-x	XM_006074180.2
miR-10056-x	XM_006074181.2
miR-10056-x	XM_006074192.2
miR-10056-x	XM_006074263.2
miR-10056-x	XM_006074269.2
miR-10056-x	XM_006074270.2
miR-10056-x	XM_006074271.2
miR-10056-x	XM_006074274.2
miR-10056-x	XM_006074275.2
miR-10056-x	XM_006074315.2
miR-10056-x	XM_006074342.2
miR-10056-x	XM_006074344.2
miR-10056-x	XM_006074369.2
miR-10056-x	XM_006074370.2
miR-10056-x	XM_006074371.2
miR-10056-x	XM_006074386.2
miR-10056-x	XM_006074408.2
miR-10056-x	XM_006074417.2
miR-10056-x	XM_006074425.2
miR-10056-x	XM_006074519.2
miR-10056-x	XM_006074556.2
miR-10056-x	XM_006074650.2
miR-10056-x	XM_006074772.2
miR-10056-x	XM_006074776.2
miR-10056-x	XM_006074778.2
miR-10056-x	XM_006075035.2
miR-10056-x	XM_006075036.2
miR-10056-x	XM_006075037.2
miR-10056-x	XM_006075063.2
miR-10056-x	XM_006075064.2
miR-10056-x	XM_006075085.2
miR-10056-x	XM_006075125.2
miR-10056-x	XM_006075221.2
miR-10056-x	XM_006075435.2
miR-10056-x	XM_006075446.2
miR-10056-x	XM_006075447.2
miR-10056-x	XM_006075448.2
miR-10056-x	XM_006075485.2
miR-10056-x	XM_006075529.2
miR-10056-x	XM_006075531.2
miR-10056-x	XM_006075532.2
miR-10056-x	XM_006075541.2
miR-10056-x	XM_006075542.2
miR-10056-x	XM_006075720.2
miR-10056-x	XM_006075747.2
miR-10056-x	XM_006075795.2
miR-10056-x	XM_006075838.2
miR-10056-x	XM_006075884.2
miR-10056-x	XM_006075885.2
miR-10056-x	XM_006075908.2
miR-10056-x	XM_006076040.2
miR-10056-x	XM_006076081.2
miR-10056-x	XM_006076106.2
miR-10056-x	XM_006076191.2
miR-10056-x	XM_006076192.2
miR-10056-x	XM_006076264.2
miR-10056-x	XM_006076353.2
miR-10056-x	XM_006076656.2
miR-10056-x	XM_006076693.2
miR-10056-x	XM_006076694.2
miR-10056-x	XM_006076695.2
miR-10056-x	XM_006076696.2
miR-10056-x	XM_006076697.2
miR-10056-x	XM_006076707.2
miR-10056-x	XM_006076708.2
miR-10056-x	XM_006076730.2
miR-10056-x	XM_006076837.2
miR-10056-x	XM_006076867.2
miR-10056-x	XM_006076868.2
miR-10056-x	XM_006076869.2
miR-10056-x	XM_006076872.2
miR-10056-x	XM_006076875.2
miR-10056-x	XM_006076891.2
miR-10056-x	XM_006076903.2
miR-10056-x	XM_006076904.2
miR-10056-x	XM_006076906.2
miR-10056-x	XM_006076996.2
miR-10056-x	XM_006077009.2
miR-10056-x	XM_006077043.2
miR-10056-x	XM_006077062.2
miR-10056-x	XM_006077063.2
miR-10056-x	XM_006077075.2
miR-10056-x	XM_006077220.2
miR-10056-x	XM_006077251.2
miR-10056-x	XM_006077389.2
miR-10056-x	XM_006077453.2
miR-10056-x	XM_006077570.2
miR-10056-x	XM_006077571.2
miR-10056-x	XM_006077669.2
miR-10056-x	XM_006077670.2
miR-10056-x	XM_006077723.2
miR-10056-x	XM_006077821.2
miR-10056-x	XM_006077860.2
miR-10056-x	XM_006077883.2
miR-10056-x	XM_006077972.2
miR-10056-x	XM_006077974.2
miR-10056-x	XM_006077981.2
miR-10056-x	XM_006077982.2
miR-10056-x	XM_006077983.2
miR-10056-x	XM_006077984.2
miR-10056-x	XM_006078146.2
miR-10056-x	XM_006078205.2
miR-10056-x	XM_006078319.2
miR-10056-x	XM_006078334.2
miR-10056-x	XM_006078335.2
miR-10056-x	XM_006078421.2
miR-10056-x	XM_006078689.2
miR-10056-x	XM_006078734.2
miR-10056-x	XM_006078750.2
miR-10056-x	XM_006078991.2
miR-10056-x	XM_006079039.2
miR-10056-x	XM_006079041.2
miR-10056-x	XM_006079091.2
miR-10056-x	XM_006079160.2
miR-10056-x	XM_006079221.2
miR-10056-x	XM_006079226.2
miR-10056-x	XM_006079267.2
miR-10056-x	XM_006079320.2
miR-10056-x	XM_006079447.2
miR-10056-x	XM_006079449.2
miR-10056-x	XM_006079450.2
miR-10056-x	XM_006079577.2
miR-10056-x	XM_006079594.2
miR-10056-x	XM_006079643.2
miR-10056-x	XM_006079647.2
miR-10056-x	XM_006079648.2
miR-10056-x	XM_006079755.2
miR-10056-x	XM_006079991.2
miR-10056-x	XM_006080114.2
miR-10056-x	XM_006080157.2
miR-10056-x	XM_006080228.2
miR-10056-x	XM_006080231.2
miR-10056-x	XM_006080235.2
miR-10056-x	XM_006080236.2
miR-10056-x	XM_006080237.2
miR-10056-x	XM_006080245.2
miR-10056-x	XM_006080256.2
miR-10056-x	XM_006080422.2
miR-10056-x	XM_006080429.2
miR-10056-x	XM_006080430.2
miR-10056-x	XM_006080431.2
miR-10056-x	XM_006080473.2
miR-10056-x	XM_006080555.2
miR-10056-x	XM_006080618.2
miR-10056-x	XM_006080619.2
miR-10056-x	XM_006080651.2
miR-10056-x	XM_006080661.2
miR-10056-x	XM_006080677.2
miR-10056-x	XM_006080682.2
miR-10056-x	XM_006080928.2
miR-10056-x	XM_006080942.2
miR-10056-x	XM_006080946.2
miR-10056-x	XM_025260535.1
miR-10056-x	XM_025260540.1
miR-10056-x	XM_025260541.1
miR-10056-x	XM_025260543.1
miR-10056-x	XM_025260558.1
miR-10056-x	XM_025260559.1
miR-10056-x	XM_025260573.1
miR-10056-x	XM_025260574.1
miR-10056-x	XM_025260578.1
miR-10056-x	XM_025260579.1
miR-10056-x	XM_025260580.1
miR-10056-x	XM_025260581.1
miR-10056-x	XM_025260680.1
miR-10056-x	XM_025260806.1
miR-10056-x	XM_025260807.1
miR-10056-x	XM_025260808.1
miR-10056-x	XM_025260823.1
miR-10056-x	XM_025260842.1
miR-10056-x	XM_025260870.1
miR-10056-x	XM_025260890.1
miR-10056-x	XM_025260956.1
miR-10056-x	XM_025261157.1
miR-10056-x	XM_025261162.1
miR-10056-x	XM_025261175.1
miR-10056-x	XM_025261328.1
miR-10056-x	XM_025261329.1
miR-10056-x	XM_025261346.1
miR-10056-x	XM_025261348.1
miR-10056-x	XM_025261349.1
miR-10056-x	XM_025261350.1
miR-10056-x	XM_025261375.1
miR-10056-x	XM_025261406.1
miR-10056-x	XM_025261440.1
miR-10056-x	XM_025261441.1
miR-10056-x	XM_025261442.1
miR-10056-x	XM_025261443.1
miR-10056-x	XM_025261444.1
miR-10056-x	XM_025261445.1
miR-10056-x	XM_025261446.1
miR-10056-x	XM_025261452.1
miR-10056-x	XM_025261453.1
miR-10056-x	XM_025261454.1
miR-10056-x	XM_025261455.1
miR-10056-x	XM_025261567.1
miR-10056-x	XM_025261694.1
miR-10056-x	XM_025261719.1
miR-10056-x	XM_025261801.1
miR-10056-x	XM_025261806.1
miR-10056-x	XM_025261811.1
miR-10056-x	XM_025261817.1
miR-10056-x	XM_025261819.1
miR-10056-x	XM_025261825.1
miR-10056-x	XM_025261828.1
miR-10056-x	XM_025261831.1
miR-10056-x	XM_025261860.1
miR-10056-x	XM_025261862.1
miR-10056-x	XM_025261934.1
miR-10056-x	XM_025261993.1
miR-10056-x	XM_025262176.1
miR-10056-x	XM_025262177.1
miR-10056-x	XM_025262288.1
miR-10056-x	XM_025262290.1
miR-10056-x	XM_025262291.1
miR-10056-x	XM_025262292.1
miR-10056-x	XM_025262296.1
miR-10056-x	XM_025262298.1
miR-10056-x	XM_025262304.1
miR-10056-x	XM_025262306.1
miR-10056-x	XM_025262320.1
miR-10056-x	XM_025262321.1
miR-10056-x	XM_025262322.1
miR-10056-x	XM_025262414.1
miR-10056-x	XM_025262415.1
miR-10056-x	XM_025262416.1
miR-10056-x	XM_025262579.1
miR-10056-x	XM_025262694.1
miR-10056-x	XM_025262695.1
miR-10056-x	XM_025262696.1
miR-10056-x	XM_025262697.1
miR-10056-x	XM_025262698.1
miR-10056-x	XM_025262699.1
miR-10056-x	XM_025262700.1
miR-10056-x	XM_025262701.1
miR-10056-x	XM_025262702.1
miR-10056-x	XM_025262703.1
miR-10056-x	XM_025262704.1
miR-10056-x	XM_025262707.1
miR-10056-x	XM_025262708.1
miR-10056-x	XM_025262776.1
miR-10056-x	XM_025262777.1
miR-10056-x	XM_025262778.1
miR-10056-x	XM_025262779.1
miR-10056-x	XM_025262847.1
miR-10056-x	XM_025262848.1
miR-10056-x	XM_025262849.1
miR-10056-x	XM_025262975.1
miR-10056-x	XM_025262976.1
miR-10056-x	XM_025262977.1
miR-10056-x	XM_025263017.1
miR-10056-x	XM_025263032.1
miR-10056-x	XM_025263199.1
miR-10056-x	XM_025263200.1
miR-10056-x	XM_025263201.1
miR-10056-x	XM_025263202.1
miR-10056-x	XM_025263203.1
miR-10056-x	XM_025263204.1
miR-10056-x	XM_025263205.1
miR-10056-x	XM_025263206.1
miR-10056-x	XM_025263207.1
miR-10056-x	XM_025263208.1
miR-10056-x	XM_025263209.1
miR-10056-x	XM_025263210.1
miR-10056-x	XM_025263211.1
miR-10056-x	XM_025263278.1
miR-10056-x	XM_025263306.1
miR-10056-x	XM_025263322.1
miR-10056-x	XM_025263323.1
miR-10056-x	XM_025263349.1
miR-10056-x	XM_025263433.1
miR-10056-x	XM_025263451.1
miR-10056-x	XM_025263479.1
miR-10056-x	XM_025263505.1
miR-10056-x	XM_025263585.1
miR-10056-x	XM_025263589.1
miR-10056-x	XM_025263634.1
miR-10056-x	XM_025263635.1
miR-10056-x	XM_025263636.1
miR-10056-x	XM_025263637.1
miR-10056-x	XM_025263646.1
miR-10056-x	XM_025263669.1
miR-10056-x	XM_025263670.1
miR-10056-x	XM_025263671.1
miR-10056-x	XM_025263686.1
miR-10056-x	XM_025263687.1
miR-10056-x	XM_025263694.1
miR-10056-x	XM_025263696.1
miR-10056-x	XM_025263718.1
miR-10056-x	XM_025263737.1
miR-10056-x	XM_025263763.1
miR-10056-x	XM_025263764.1
miR-10056-x	XM_025263765.1
miR-10056-x	XM_025263766.1
miR-10056-x	XM_025263768.1
miR-10056-x	XM_025263769.1
miR-10056-x	XM_025263793.1
miR-10056-x	XM_025263839.1
miR-10056-x	XM_025263840.1
miR-10056-x	XM_025263841.1
miR-10056-x	XM_025263842.1
miR-10056-x	XM_025263843.1
miR-10056-x	XM_025263844.1
miR-10056-x	XM_025263845.1
miR-10056-x	XM_025263846.1
miR-10056-x	XM_025263847.1
miR-10056-x	XM_025263895.1
miR-10056-x	XM_025263896.1
miR-10056-x	XM_025263938.1
miR-10056-x	XM_025263956.1
miR-10056-x	XM_025263957.1
miR-10056-x	XM_025263958.1
miR-10056-x	XM_025264014.1
miR-10056-x	XM_025264015.1
miR-10056-x	XM_025264016.1
miR-10056-x	XM_025264017.1
miR-10056-x	XM_025264023.1
miR-10056-x	XM_025264038.1
miR-10056-x	XM_025264049.1
miR-10056-x	XM_025264050.1
miR-10056-x	XM_025264051.1
miR-10056-x	XM_025264052.1
miR-10056-x	XM_025264140.1
miR-10056-x	XM_025264147.1
miR-10056-x	XM_025264180.1
miR-10056-x	XM_025264181.1
miR-10056-x	XM_025264182.1
miR-10056-x	XM_025264183.1
miR-10056-x	XM_025264220.1
miR-10056-x	XM_025264221.1
miR-10056-x	XM_025264222.1
miR-10056-x	XM_025264223.1
miR-10056-x	XM_025264224.1
miR-10056-x	XM_025264225.1
miR-10056-x	XM_025264227.1
miR-10056-x	XM_025264228.1
miR-10056-x	XM_025264229.1
miR-10056-x	XM_025264230.1
miR-10056-x	XM_025264231.1
miR-10056-x	XM_025264232.1
miR-10056-x	XM_025264234.1
miR-10056-x	XM_025264235.1
miR-10056-x	XM_025264241.1
miR-10056-x	XM_025264242.1
miR-10056-x	XM_025264260.1
miR-10056-x	XM_025264338.1
miR-10056-x	XM_025264358.1
miR-10056-x	XM_025264369.1
miR-10056-x	XM_025264370.1
miR-10056-x	XM_025264372.1
miR-10056-x	XM_025264373.1
miR-10056-x	XM_025264375.1
miR-10056-x	XM_025264397.1
miR-10056-x	XM_025264420.1
miR-10056-x	XM_025264433.1
miR-10056-x	XM_025264434.1
miR-10056-x	XM_025264512.1
miR-10056-x	XM_025264513.1
miR-10056-x	XM_025264514.1
miR-10056-x	XM_025264572.1
miR-10056-x	XM_025264611.1
miR-10056-x	XM_025264836.1
miR-10056-x	XM_025264843.1
miR-10056-x	XM_025264998.1
miR-10056-x	XM_025265004.1
miR-10056-x	XM_025265061.1
miR-10056-x	XM_025265202.1
miR-10056-x	XM_025265348.1
miR-10056-x	XM_025265349.1
miR-10056-x	XM_025265431.1
miR-10056-x	XM_025265492.1
miR-10056-x	XM_025265580.1
miR-10056-x	XM_025265582.1
miR-10056-x	XM_025265584.1
miR-10056-x	XM_025265625.1
miR-10056-x	XM_025265651.1
miR-10056-x	XM_025265668.1
miR-10056-x	XM_025265669.1
miR-10056-x	XM_025265670.1
miR-10056-x	XM_025265671.1
miR-10056-x	XM_025265672.1
miR-10056-x	XM_025265673.1
miR-10056-x	XM_025265674.1
miR-10056-x	XM_025265676.1
miR-10056-x	XM_025265723.1
miR-10056-x	XM_025265784.1
miR-10056-x	XM_025265785.1
miR-10056-x	XM_025265786.1
miR-10056-x	XM_025265788.1
miR-10056-x	XM_025265789.1
miR-10056-x	XM_025265790.1
miR-10056-x	XM_025265791.1
miR-10056-x	XM_025265792.1
miR-10056-x	XM_025265793.1
miR-10056-x	XM_025265795.1
miR-10056-x	XM_025265796.1
miR-10056-x	XM_025265797.1
miR-10056-x	XM_025265799.1
miR-10056-x	XM_025265800.1
miR-10056-x	XM_025265801.1
miR-10056-x	XM_025265802.1
miR-10056-x	XM_025265803.1
miR-10056-x	XM_025265804.1
miR-10056-x	XM_025265805.1
miR-10056-x	XM_025265806.1
miR-10056-x	XM_025265807.1
miR-10056-x	XM_025265808.1
miR-10056-x	XM_025265811.1
miR-10056-x	XM_025265813.1
miR-10056-x	XM_025265818.1
miR-10056-x	XM_025265819.1
miR-10056-x	XM_025265837.1
miR-10056-x	XM_025265951.1
miR-10056-x	XM_025266003.1
miR-10056-x	XM_025266004.1
miR-10056-x	XM_025266022.1
miR-10056-x	XM_025266250.1
miR-10056-x	XM_025266251.1
miR-10056-x	XM_025266252.1
miR-10056-x	XM_025266253.1
miR-10056-x	XM_025266317.1
miR-10056-x	XM_025266335.1
miR-10056-x	XM_025266349.1
miR-10056-x	XM_025266358.1
miR-10056-x	XM_025266363.1
miR-10056-x	XM_025266375.1
miR-10056-x	XM_025266377.1
miR-10056-x	XM_025266378.1
miR-10056-x	XM_025266379.1
miR-10056-x	XM_025266380.1
miR-10056-x	XM_025266382.1
miR-10056-x	XM_025266422.1
miR-10056-x	XM_025266423.1
miR-10056-x	XM_025266434.1
miR-10056-x	XM_025266452.1
miR-10056-x	XM_025266453.1
miR-10056-x	XM_025266454.1
miR-10056-x	XM_025266480.1
miR-10056-x	XM_025266494.1
miR-10056-x	XM_025266495.1
miR-10056-x	XM_025266662.1
miR-10056-x	XM_025266663.1
miR-10056-x	XM_025266745.1
miR-10056-x	XM_025266764.1
miR-10056-x	XM_025266774.1
miR-10056-x	XM_025266775.1
miR-10056-x	XM_025266776.1
miR-10056-x	XM_025266777.1
miR-10056-x	XM_025266865.1
miR-10056-x	XM_025266866.1
miR-10056-x	XM_025266867.1
miR-10056-x	XM_025266918.1
miR-10056-x	XM_025266919.1
miR-10056-x	XM_025266920.1
miR-10056-x	XM_025266922.1
miR-10056-x	XM_025266923.1
miR-10056-x	XM_025266976.1
miR-10056-x	XM_025266977.1
miR-10056-x	XM_025266982.1
miR-10056-x	XM_025266986.1
miR-10056-x	XM_025266989.1
miR-10056-x	XM_025267024.1
miR-10056-x	XM_025267026.1
miR-10056-x	XM_025267104.1
miR-10056-x	XM_025267118.1
miR-10056-x	XM_025267119.1
miR-10056-x	XM_025267142.1
miR-10056-x	XM_025267207.1
miR-10056-x	XM_025267228.1
miR-10056-x	XM_025267229.1
miR-10056-x	XM_025267230.1
miR-10056-x	XM_025267304.1
miR-10056-x	XM_025267305.1
miR-10056-x	XM_025267306.1
miR-10056-x	XM_025267453.1
miR-10056-x	XM_025267454.1
miR-10056-x	XM_025267474.1
miR-10056-x	XM_025267529.1
miR-10056-x	XM_025267532.1
miR-10056-x	XM_025267587.1
miR-10056-x	XM_025267632.1
miR-10056-x	XM_025267641.1
miR-10056-x	XM_025267642.1
miR-10056-x	XM_025267668.1
miR-10056-x	XM_025267669.1
miR-10056-x	XM_025267670.1
miR-10056-x	XM_025267671.1
miR-10056-x	XM_025267672.1
miR-10056-x	XM_025267674.1
miR-10056-x	XM_025267675.1
miR-10056-x	XM_025267676.1
miR-10056-x	XM_025267677.1
miR-10056-x	XM_025267678.1
miR-10056-x	XM_025267679.1
miR-10056-x	XM_025267680.1
miR-10056-x	XM_025267681.1
miR-10056-x	XM_025267682.1
miR-10056-x	XM_025267683.1
miR-10056-x	XM_025267846.1
miR-10056-x	XM_025267847.1
miR-10056-x	XM_025267900.1
miR-10056-x	XM_025267901.1
miR-10056-x	XM_025267902.1
miR-10056-x	XM_025267903.1
miR-10056-x	XM_025267904.1
miR-10056-x	XM_025267966.1
miR-10056-x	XM_025267967.1
miR-10056-x	XM_025267969.1
miR-10056-x	XM_025268014.1
miR-10056-x	XM_025268022.1
miR-10056-x	XM_025268033.1
miR-10056-x	XM_025268189.1
miR-10056-x	XM_025268190.1
miR-10056-x	XM_025268191.1
miR-10056-x	XM_025268192.1
miR-10056-x	XM_025268224.1
miR-10056-x	XM_025268484.1
miR-10056-x	XM_025268485.1
miR-10056-x	XM_025268535.1
miR-10056-x	XM_025268706.1
miR-10056-x	XM_025268791.1
miR-10056-x	XM_025268919.1
miR-10056-x	XM_025268920.1
miR-10056-x	XM_025268921.1
miR-10056-x	XM_025268922.1
miR-10056-x	XM_025268930.1
miR-10056-x	XM_025268940.1
miR-10056-x	XM_025268944.1
miR-10056-x	XM_025268951.1
miR-10056-x	XM_025268955.1
miR-10056-x	XM_025268956.1
miR-10056-x	XM_025268957.1
miR-10056-x	XM_025268958.1
miR-10056-x	XM_025268959.1
miR-10056-x	XM_025268960.1
miR-10056-x	XM_025268961.1
miR-10056-x	XM_025268962.1
miR-10056-x	XM_025268963.1
miR-10056-x	XM_025268964.1
miR-10056-x	XM_025268973.1
miR-10056-x	XM_025269096.1
miR-10056-x	XM_025269098.1
miR-10056-x	XM_025269104.1
miR-10056-x	XM_025269109.1
miR-10056-x	XM_025269115.1
miR-10056-x	XM_025269116.1
miR-10056-x	XM_025269130.1
miR-10056-x	XM_025269168.1
miR-10056-x	XM_025269169.1
miR-10056-x	XM_025269172.1
miR-10056-x	XM_025269197.1
miR-10056-x	XM_025269207.1
miR-10056-x	XM_025269226.1
miR-10056-x	XM_025269227.1
miR-10056-x	XM_025269234.1
miR-10056-x	XM_025269235.1
miR-10056-x	XM_025269236.1
miR-10056-x	XM_025269275.1
miR-10056-x	XM_025269276.1
miR-10056-x	XM_025269438.1
miR-10056-x	XM_025269439.1
miR-10056-x	XM_025269440.1
miR-10056-x	XM_025269441.1
miR-10056-x	XM_025269442.1
miR-10056-x	XM_025269443.1
miR-10056-x	XM_025269444.1
miR-10056-x	XM_025269445.1
miR-10056-x	XM_025269627.1
miR-10056-x	XM_025269628.1
miR-10056-x	XM_025269629.1
miR-10056-x	XM_025269780.1
miR-10056-x	XM_025269807.1
miR-10056-x	XM_025269808.1
miR-10056-x	XM_025269809.1
miR-10056-x	XM_025269810.1
miR-10056-x	XM_025269811.1
miR-10056-x	XM_025269812.1
miR-10056-x	XM_025270010.1
miR-10056-x	XM_025270011.1
miR-10056-x	XM_025270012.1
miR-10056-x	XM_025270019.1
miR-10056-x	XM_025270027.1
miR-10056-x	XM_025270224.1
miR-10056-x	XM_025270225.1
miR-10056-x	XM_025270226.1
miR-10056-x	XM_025270227.1
miR-10056-x	XM_025270228.1
miR-10056-x	XM_025270229.1
miR-10056-x	XM_025270396.1
miR-10056-x	XM_025270449.1
miR-10056-x	XM_025270491.1
miR-10056-x	XM_025270492.1
miR-10056-x	XM_025270493.1
miR-10056-x	XM_025270494.1
miR-10056-x	XM_025270644.1
miR-10056-x	XM_025270645.1
miR-10056-x	XM_025270675.1
miR-10056-x	XM_025270709.1
miR-10056-x	XM_025270834.1
miR-10056-x	XM_025270836.1
miR-10056-x	XM_025270938.1
miR-10056-x	XM_025270974.1
miR-10056-x	XM_025270975.1
miR-10056-x	XM_025271011.1
miR-10056-x	XM_025271027.1
miR-10056-x	XM_025271104.1
miR-10056-x	XM_025271120.1
miR-10056-x	XM_025271121.1
miR-10056-x	XM_025271194.1
miR-10056-x	XM_025271268.1
miR-10056-x	XM_025271269.1
miR-10056-x	XM_025271270.1
miR-10056-x	XM_025271271.1
miR-10056-x	XM_025271297.1
miR-10056-x	XM_025271422.1
miR-10056-x	XM_025271432.1
miR-10056-x	XM_025271453.1
miR-10056-x	XM_025271461.1
miR-10056-x	XM_025271616.1
miR-10056-x	XM_025271617.1
miR-10056-x	XM_025271618.1
miR-10056-x	XM_025271669.1
miR-10056-x	XM_025271708.1
miR-10056-x	XM_025271755.1
miR-10056-x	XM_025271756.1
miR-10056-x	XM_025271757.1
miR-10056-x	XM_025271778.1
miR-10056-x	XM_025271828.1
miR-10056-x	XM_025271829.1
miR-10056-x	XM_025271849.1
miR-10056-x	XM_025271850.1
miR-10056-x	XM_025271851.1
miR-10056-x	XM_025271861.1
miR-10056-x	XM_025271863.1
miR-10056-x	XM_025271864.1
miR-10056-x	XM_025271865.1
miR-10056-x	XM_025271866.1
miR-10056-x	XM_025271867.1
miR-10056-x	XM_025271868.1
miR-10056-x	XM_025271910.1
miR-10056-x	XM_025271911.1
miR-10056-x	XM_025271912.1
miR-10056-x	XM_025271913.1
miR-10056-x	XM_025271927.1
miR-10056-x	XM_025271928.1
miR-10056-x	XM_025271929.1
miR-10056-x	XM_025271932.1
miR-10056-x	XM_025272006.1
miR-10056-x	XM_025272007.1
miR-10056-x	XM_025272008.1
miR-10056-x	XM_025272009.1
miR-10056-x	XM_025272010.1
miR-10056-x	XM_025272017.1
miR-10056-x	XM_025272018.1
miR-10056-x	XM_025272078.1
miR-10056-x	XM_025272099.1
miR-10056-x	XM_025272167.1
miR-10056-x	XM_025272169.1
miR-10056-x	XM_025272170.1
miR-10056-x	XM_025272171.1
miR-10056-x	XM_025272175.1
miR-10056-x	XM_025272176.1
miR-10056-x	XM_025272230.1
miR-10056-x	XM_025272238.1
miR-10056-x	XM_025272239.1
miR-10056-x	XM_025272277.1
miR-10056-x	XM_025272283.1
miR-10056-x	XM_025272321.1
miR-10056-x	XM_025272329.1
miR-10056-x	XM_025272371.1
miR-10056-x	XM_025272372.1
miR-10056-x	XM_025272374.1
miR-10056-x	XM_025272376.1
miR-10056-x	XM_025272377.1
miR-10056-x	XM_025272378.1
miR-10056-x	XM_025272379.1
miR-10056-x	XM_025272380.1
miR-10056-x	XM_025272381.1
miR-10056-x	XM_025272383.1
miR-10056-x	XM_025272569.1
miR-10056-x	XM_025272570.1
miR-10056-x	XM_025272571.1
miR-10056-x	XM_025272573.1
miR-10056-x	XM_025272659.1
miR-10056-x	XM_025272718.1
miR-10056-x	XM_025272719.1
miR-10056-x	XM_025272721.1
miR-10056-x	XM_025272949.1
miR-10056-x	XM_025272950.1
miR-10056-x	XM_025272951.1
miR-10056-x	XM_025272952.1
miR-10056-x	XM_025272953.1
miR-10056-x	XM_025272955.1
miR-10056-x	XM_025272956.1
miR-10056-x	XM_025272957.1
miR-10056-x	XM_025272958.1
miR-10056-x	XM_025272959.1
miR-10056-x	XM_025272960.1
miR-10056-x	XM_025272962.1
miR-10056-x	XM_025272999.1
miR-10056-x	XM_025273093.1
miR-10056-x	XM_025273095.1
miR-10056-x	XM_025273241.1
miR-10056-x	XM_025273262.1
miR-10056-x	XM_025273263.1
miR-10056-x	XM_025273264.1
miR-10056-x	XM_025273405.1
miR-10056-x	XM_025273430.1
miR-10056-x	XM_025273431.1
miR-10056-x	XM_025273550.1
miR-10056-x	XM_025273554.1
miR-10056-x	XM_025273555.1
miR-10056-x	XM_025273557.1
miR-10056-x	XM_025273560.1
miR-10056-x	XM_025273587.1
miR-10056-x	XM_025273714.1
miR-10056-x	XM_025273715.1
miR-10056-x	XM_025273716.1
miR-10056-x	XM_025273717.1
miR-10056-x	XM_025273718.1
miR-10056-x	XM_025273778.1
miR-10056-x	XM_025273779.1
miR-10056-x	XM_025273959.1
miR-10056-x	XM_025274065.1
miR-10056-x	XM_025274066.1
miR-10056-x	XM_025274067.1
miR-10056-x	XM_025274068.1
miR-10056-x	XM_025274069.1
miR-10056-x	XM_025274070.1
miR-10056-x	XM_025274071.1
miR-10056-x	XM_025274073.1
miR-10056-x	XM_025274074.1
miR-10056-x	XM_025274075.1
miR-10056-x	XM_025274076.1
miR-10056-x	XM_025274077.1
miR-10056-x	XM_025274078.1
miR-10056-x	XM_025274079.1
miR-10056-x	XM_025274080.1
miR-10056-x	XM_025274081.1
miR-10056-x	XM_025274082.1
miR-10056-x	XM_025274084.1
miR-10056-x	XM_025274085.1
miR-10056-x	XM_025274086.1
miR-10056-x	XM_025274087.1
miR-10056-x	XM_025274131.1
miR-10056-x	XM_025274132.1
miR-10056-x	XM_025274149.1
miR-10056-x	XM_025274160.1
miR-10056-x	XM_025274233.1
miR-10056-x	XM_025274234.1
miR-10056-x	XM_025274235.1
miR-10056-x	XM_025274236.1
miR-10056-x	XM_025274352.1
miR-10056-x	XM_025274462.1
miR-10056-x	XM_025274464.1
miR-10056-x	XM_025274465.1
miR-10056-x	XM_025274466.1
miR-10056-x	XM_025274467.1
miR-10056-x	XM_025274473.1
miR-10056-x	XM_025274478.1
miR-10056-x	XM_025274485.1
miR-10056-x	XM_025274569.1
miR-10056-x	XM_025274570.1
miR-10056-x	XM_025274571.1
miR-10056-x	XM_025274572.1
miR-10056-x	XM_025274573.1
miR-10056-x	XM_025274574.1
miR-10056-x	XM_025274575.1
miR-10056-x	XM_025274576.1
miR-10056-x	XM_025274577.1
miR-10056-x	XM_025274579.1
miR-10056-x	XM_025274580.1
miR-10056-x	XM_025274581.1
miR-10056-x	XM_025274582.1
miR-10056-x	XM_025274585.1
miR-10056-x	XM_025274595.1
miR-10056-x	XM_025274596.1
miR-10056-x	XM_025274740.1
miR-10056-x	XM_025274778.1
miR-10056-x	XM_025274839.1
miR-10056-x	XM_025274840.1
miR-10056-x	XM_025274944.1
miR-10056-x	XM_025274945.1
miR-10056-x	XM_025274946.1
miR-10056-x	XM_025274947.1
miR-10056-x	XM_025275005.1
miR-10056-x	XM_025275026.1
miR-10056-x	XM_025275076.1
miR-10056-x	XM_025275078.1
miR-10056-x	XM_025275128.1
miR-10056-x	XM_025275185.1
miR-10056-x	XM_025275186.1
miR-10056-x	XM_025275203.1
miR-10056-x	XM_025275275.1
miR-10056-x	XM_025275276.1
miR-10056-x	XM_025275277.1
miR-10056-x	XM_025275278.1
miR-10056-x	XM_025275279.1
miR-10056-x	XM_025275280.1
miR-10056-x	XM_025275281.1
miR-10056-x	XM_025275282.1
miR-10056-x	XM_025275283.1
miR-10056-x	XM_025275284.1
miR-10056-x	XM_025275285.1
miR-10056-x	XM_025275286.1
miR-10056-x	XM_025275287.1
miR-10056-x	XM_025275396.1
miR-10056-x	XM_025275455.1
miR-10056-x	XM_025275458.1
miR-10056-x	XM_025275515.1
miR-10056-x	XM_025275516.1
miR-10056-x	XM_025275517.1
miR-10056-x	XM_025275518.1
miR-10056-x	XM_025275519.1
miR-10056-x	XM_025275615.1
miR-10056-x	XM_025275616.1
miR-10056-x	XM_025275617.1
miR-10056-x	XM_025275618.1
miR-10056-x	XM_025275619.1
miR-10056-x	XM_025275620.1
miR-10056-x	XM_025275621.1
miR-10056-x	XM_025275622.1
miR-10056-x	XM_025275634.1
miR-10056-x	XM_025275635.1
miR-10056-x	XM_025275637.1
miR-10056-x	XM_025275765.1
miR-10056-x	XM_025275815.1
miR-10056-x	XM_025275816.1
miR-10056-x	XM_025275818.1
miR-10056-x	XM_025275865.1
miR-10056-x	XM_025275866.1
miR-10056-x	XM_025275893.1
miR-10056-x	XM_025275935.1
miR-10056-x	XM_025275945.1
miR-10056-x	XM_025276072.1
miR-10056-x	XM_025276073.1
miR-10056-x	XM_025276075.1
miR-10056-x	XM_025276152.1
miR-10056-x	XM_025276153.1
miR-10056-x	XM_025276154.1
miR-10056-x	XM_025276157.1
miR-10056-x	XM_025276158.1
miR-10056-x	XM_025276159.1
miR-10056-x	XM_025276160.1
miR-10056-x	XM_025276161.1
miR-10056-x	XM_025276199.1
miR-10056-x	XM_025276200.1
miR-10056-x	XM_025276201.1
miR-10056-x	XM_025276202.1
miR-10056-x	XM_025276203.1
miR-10056-x	XM_025276339.1
miR-10056-x	XM_025276340.1
miR-10056-x	XM_025276341.1
miR-10056-x	XM_025276372.1
miR-10056-x	XM_025276517.1
miR-10056-x	XM_025276518.1
miR-10056-x	XM_025276519.1
miR-10056-x	XM_025276520.1
miR-10056-x	XM_025276521.1
miR-10056-x	XM_025276522.1
miR-10056-x	XM_025276541.1
miR-10056-x	XM_025276564.1
miR-10056-x	XM_025276565.1
miR-10056-x	XM_025276602.1
miR-10056-x	XM_025276634.1
miR-10056-x	XM_025276661.1
miR-10056-x	XM_025276677.1
miR-10056-x	XM_025276678.1
miR-10056-x	XM_025276679.1
miR-10056-x	XM_025276681.1
miR-10056-x	XM_025276682.1
miR-10056-x	XM_025276683.1
miR-10056-x	XM_025276766.1
miR-10056-x	XM_025276767.1
miR-10056-x	XM_025276768.1
miR-10056-x	XM_025276781.1
miR-10056-x	XM_025276782.1
miR-10056-x	XM_025276783.1
miR-10056-x	XM_025276784.1
miR-10056-x	XM_025276785.1
miR-10056-x	XM_025276788.1
miR-10056-x	XM_025276789.1
miR-10056-x	XM_025276790.1
miR-10056-x	XM_025276791.1
miR-10056-x	XM_025276792.1
miR-10056-x	XM_025276793.1
miR-10056-x	XM_025276838.1
miR-10056-x	XM_025276953.1
miR-10056-x	XM_025276957.1
miR-10056-x	XM_025276958.1
miR-10056-x	XM_025276963.1
miR-10056-x	XM_025276970.1
miR-10056-x	XM_025277045.1
miR-10056-x	XM_025277046.1
miR-10056-x	XM_025277048.1
miR-10056-x	XM_025277050.1
miR-10056-x	XM_025277051.1
miR-10056-x	XM_025277053.1
miR-10056-x	XM_025277054.1
miR-10056-x	XM_025277055.1
miR-10056-x	XM_025277056.1
miR-10056-x	XM_025277057.1
miR-10056-x	XM_025277080.1
miR-10056-x	XM_025277109.1
miR-10056-x	XM_025277110.1
miR-10056-x	XM_025277112.1
miR-10056-x	XM_025277149.1
miR-10056-x	XM_025277150.1
miR-10056-x	XM_025277151.1
miR-10056-x	XM_025277168.1
miR-10056-x	XM_025277215.1
miR-10056-x	XM_025277216.1
miR-10056-x	XM_025277267.1
miR-10056-x	XM_025277268.1
miR-10056-x	XM_025277269.1
miR-10056-x	XM_025277305.1
miR-10056-x	XM_025277306.1
miR-10056-x	XM_025277336.1
miR-10056-x	XM_025277348.1
miR-10056-x	XM_025277358.1
miR-10056-x	XM_025277365.1
miR-10056-x	XM_025277371.1
miR-10056-x	XM_025277611.1
miR-10056-x	XM_025277615.1
miR-10056-x	XM_025277622.1
miR-10056-x	XM_025277625.1
miR-10056-x	XM_025277634.1
miR-10056-x	XM_025277638.1
miR-10056-x	XM_025277922.1
miR-10056-x	XM_025277923.1
miR-10056-x	XM_025277924.1
miR-10056-x	XM_025277927.1
miR-10056-x	XM_025277931.1
miR-10056-x	XM_025277950.1
miR-10056-x	XM_025278095.1
miR-10056-x	XM_025278096.1
miR-10056-x	XM_025278097.1
miR-10056-x	XM_025278098.1
miR-10056-x	XM_025278273.1
miR-10056-x	XM_025278277.1
miR-10056-x	XM_025278280.1
miR-10056-x	XM_025278285.1
miR-10056-x	XM_025278289.1
miR-10056-x	XM_025278295.1
miR-10056-x	XM_025278307.1
miR-10056-x	XM_025278349.1
miR-10056-x	XM_025278473.1
miR-10056-x	XM_025278479.1
miR-10056-x	XM_025278556.1
miR-10056-x	XM_025278557.1
miR-10056-x	XM_025278562.1
miR-10056-x	XM_025278566.1
miR-10056-x	XM_025278567.1
miR-10056-x	XM_025278568.1
miR-10056-x	XM_025278569.1
miR-10056-x	XM_025278570.1
miR-10056-x	XM_025278571.1
miR-10056-x	XM_025278616.1
miR-10056-x	XM_025278629.1
miR-10056-x	XM_025278675.1
miR-10056-x	XM_025278698.1
miR-10056-x	XM_025278704.1
miR-10056-x	XM_025278705.1
miR-10056-x	XM_025278706.1
miR-10056-x	XM_025278711.1
miR-10056-x	XM_025278712.1
miR-10056-x	XM_025278713.1
miR-10056-x	XM_025278728.1
miR-10056-x	XM_025278732.1
miR-10056-x	XM_025278733.1
miR-10056-x	XM_025278734.1
miR-10056-x	XM_025278754.1
miR-10056-x	XM_025278777.1
miR-10056-x	XM_025278778.1
miR-10056-x	XM_025278779.1
miR-10056-x	XM_025278780.1
miR-10056-x	XM_025278781.1
miR-10056-x	XM_025278782.1
miR-10056-x	XM_025278783.1
miR-10056-x	XM_025278784.1
miR-10056-x	XM_025278785.1
miR-10056-x	XM_025278786.1
miR-10056-x	XM_025278787.1
miR-10056-x	XM_025278788.1
miR-10056-x	XM_025278820.1
miR-10056-x	XM_025278821.1
miR-10056-x	XM_025278822.1
miR-10056-x	XM_025278823.1
miR-10056-x	XM_025278824.1
miR-10056-x	XM_025278825.1
miR-10056-x	XM_025278826.1
miR-10056-x	XM_025278848.1
miR-10056-x	XM_025278883.1
miR-10056-x	XM_025278884.1
miR-10056-x	XM_025278885.1
miR-10056-x	XM_025278886.1
miR-10056-x	XM_025278888.1
miR-10056-x	XM_025278889.1
miR-10056-x	XM_025278890.1
miR-10056-x	XM_025278891.1
miR-10056-x	XM_025278892.1
miR-10056-x	XM_025278893.1
miR-10056-x	XM_025278894.1
miR-10056-x	XM_025278896.1
miR-10056-x	XM_025278897.1
miR-10056-x	XM_025278898.1
miR-10056-x	XM_025278899.1
miR-10056-x	XM_025278900.1
miR-10056-x	XM_025278901.1
miR-10056-x	XM_025278902.1
miR-10056-x	XM_025278903.1
miR-10056-x	XM_025278993.1
miR-10056-x	XM_025279002.1
miR-10056-x	XM_025279003.1
miR-10056-x	XM_025279004.1
miR-10056-x	XM_025279013.1
miR-10056-x	XM_025279016.1
miR-10056-x	XM_025279091.1
miR-10056-x	XM_025279093.1
miR-10056-x	XM_025279094.1
miR-10056-x	XM_025279123.1
miR-10056-x	XM_025279124.1
miR-10056-x	XM_025279125.1
miR-10056-x	XM_025279126.1
miR-10056-x	XM_025279127.1
miR-10056-x	XM_025279129.1
miR-10056-x	XM_025279130.1
miR-10056-x	XM_025279131.1
miR-10056-x	XM_025279132.1
miR-10056-x	XM_025279133.1
miR-10056-x	XM_025279134.1
miR-10056-x	XM_025279146.1
miR-10056-x	XM_025279223.1
miR-10056-x	XM_025279260.1
miR-10056-x	XM_025279267.1
miR-10056-x	XM_025279301.1
miR-10056-x	XM_025279309.1
miR-10056-x	XM_025279310.1
miR-10056-x	XM_025279311.1
miR-10056-x	XM_025279312.1
miR-10056-x	XM_025279313.1
miR-10056-x	XM_025279314.1
miR-10056-x	XM_025279315.1
miR-10056-x	XM_025279479.1
miR-10056-x	XM_025279624.1
miR-10056-x	XM_025279625.1
miR-10056-x	XM_025279753.1
miR-10056-x	XM_025279845.1
miR-10056-x	XM_025279846.1
miR-10056-x	XM_025279889.1
miR-10056-x	XM_025279890.1
miR-10056-x	XM_025279948.1
miR-10056-x	XM_025279949.1
miR-10056-x	XM_025279960.1
miR-10056-x	XM_025279961.1
miR-10056-x	XM_025280010.1
miR-10056-x	XM_025280011.1
miR-10056-x	XM_025280012.1
miR-10056-x	XM_025280013.1
miR-10056-x	XM_025280014.1
miR-10056-x	XM_025280015.1
miR-10056-x	XM_025280017.1
miR-10056-x	XM_025280018.1
miR-10056-x	XM_025280113.1
miR-10056-x	XM_025280143.1
miR-10056-x	XM_025280162.1
miR-10056-x	XM_025280166.1
miR-10056-x	XM_025280167.1
miR-10056-x	XM_025280170.1
miR-10056-x	XM_025280173.1
miR-10056-x	XM_025280175.1
miR-10056-x	XM_025280218.1
miR-10056-x	XM_025280257.1
miR-10056-x	XM_025280258.1
miR-10056-x	XM_025280278.1
miR-10056-x	XM_025280279.1
miR-10056-x	XM_025280389.1
miR-10056-x	XM_025280390.1
miR-10056-x	XM_025280391.1
miR-10056-x	XM_025280392.1
miR-10056-x	XM_025280393.1
miR-10056-x	XM_025280395.1
miR-10056-x	XM_025280396.1
miR-10056-x	XM_025280397.1
miR-10056-x	XM_025280398.1
miR-10056-x	XM_025280399.1
miR-10056-x	XM_025280400.1
miR-10056-x	XM_025280401.1
miR-10056-x	XM_025280402.1
miR-10056-x	XM_025280403.1
miR-10056-x	XM_025280404.1
miR-10056-x	XM_025280406.1
miR-10056-x	XM_025280407.1
miR-10056-x	XM_025280408.1
miR-10056-x	XM_025280409.1
miR-10056-x	XM_025280512.1
miR-10056-x	XM_025280566.1
miR-10056-x	XM_025280616.1
miR-10056-x	XM_025280617.1
miR-10056-x	XM_025280618.1
miR-10056-x	XM_025280619.1
miR-10056-x	XM_025280620.1
miR-10056-x	XM_025280621.1
miR-10056-x	XM_025280622.1
miR-10056-x	XM_025280623.1
miR-10056-x	XM_025280624.1
miR-10056-x	XM_025280625.1
miR-10056-x	XM_025280626.1
miR-10056-x	XM_025280627.1
miR-10056-x	XM_025280628.1
miR-10056-x	XM_025280629.1
miR-10056-x	XM_025280631.1
miR-10056-x	XM_025280655.1
miR-10056-x	XM_025280761.1
miR-10056-x	XM_025280956.1
miR-10056-x	XM_025280957.1
miR-10056-x	XM_025280959.1
miR-10056-x	XM_025280987.1
miR-10056-x	XM_025280989.1
miR-10056-x	XM_025280990.1
miR-10056-x	XM_025280991.1
miR-10056-x	XM_025281015.1
miR-10056-x	XM_025281156.1
miR-10056-x	XM_025281212.1
miR-10056-x	XM_025281262.1
miR-10056-x	XM_025281309.1
miR-10056-x	XM_025281314.1
miR-10056-x	XM_025281317.1
miR-10056-x	XM_025281323.1
miR-10056-x	XM_025281327.1
miR-10056-x	XM_025281333.1
miR-10056-x	XM_025281344.1
miR-10056-x	XM_025281349.1
miR-10056-x	XM_025281353.1
miR-10056-x	XM_025281413.1
miR-10056-x	XM_025281768.1
miR-10056-x	XM_025281769.1
miR-10056-x	XM_025281784.1
miR-10056-x	XM_025281785.1
miR-10056-x	XM_025281786.1
miR-10056-x	XM_025281787.1
[truncated: 1,046,576+ more rows]
