# Supplementary material for: Whole-Transcriptome Analysis of LncRNAs Mediated ceRNA Regulation in Granulosa Cells Isolated From Healthy and Atresia Follicles of Chinese Buffalo
Source: Front Vet Sci. 2021 Jul 14;8:680182. doi: 10.3389/fvets.2021.680182 (PMC8316591; doi:10.3389/fvets.2021.680182)
Supplement: Supplementary file 2 [file Table_2.XLSX]

## Sheet: Sheet1
id	HF_fpkm	AF_fpkm	log2(FC)	Pvalue	Symbol	Description
XM_025278349.1	2686.77	988.997	-1.44184	0.0464091	SERPINE2	PREDICTED: glia-derived nexin-like isoform X3 [Bubalus bubalis]
TCONS_00020054	887.01	198.043	-2.16313	0.0420016	INHA	XP_006059008.1 PREDICTED: inhibin alpha chain [Bubalus bubalis]
XM_006058946.2	887.01	198.043	-2.16313	0.0420004	INHA	PREDICTED: inhibin alpha chain [Bubalus bubalis]
TCONS_00085470	375.72	36.1567	-3.37732	0.000734723	INHBA	NP_776788.1 inhibin beta A chain precursor [Bos taurus]
XM_006080472.2	375.72	36.1567	-3.37732	0.000734705	INHBA	inhibin beta A chain precursor [Bos taurus]
XM_006076507.2	365.82	121.82	-1.58638	0.0219447	RPL9	60S ribosomal protein L9 [Bos taurus]
TCONS_00111150	271.123	94.05	-1.52745	0.0220785	HIF1A	ELR60049.1 Hypoxia-inducible factor 1-alpha, partial [Bos mutus]
NM_001290921.1	265.337	633.483	1.25548	0.024176	MFGE8	milk fat globule-EGF factor 8 protein precursor [Bubalus bubalis]
XM_006048014.2	264.94	105.097	-1.33395	0.0428736	HIST1H1D	PREDICTED: histone H1.3-like [Bubalus bubalis]
TCONS_00165265	184.697	58.5033	-1.65857	0.0232612	FST	NP_786995.2 follistatin precursor [Bos taurus]
TCONS_00098588	183.567	40.9967	-2.16273	0.0137282	JAK3	XP_006057979.1 PREDICTED: LOW QUALITY PROTEIN: tyrosine-protein kinase JAK3 [Bubalus bubalis]
NM_001290906.1	168.547	46.28	-1.86469	0.0126184	FST	follistatin precursor [Bos taurus]
TCONS_00049796	153.117	35.9167	-2.09191	0.00408718	DDIT4	EPY83747.1 DNA damage-inducible transcript 4 protein-like protein [Camelus ferus]
TCONS_00069099	138.99	366.117	1.39732	0.0340288	CRABP2	ELR54289.1 Cellular retinoic acid-binding protein 2, partial [Bos mutus]
XM_006051960.2	138.99	366.117	1.39732	0.0340262	CRABP2	Cellular retinoic acid-binding protein 2, partial [Bos mutus]
TCONS_00112397	123.1	427.567	1.79632	0.0106308	THBS1	XP_005978526.1 PREDICTED: thrombospondin-1 isoform X1 [Pantholops hodgsonii]
TCONS_00111709	107.537	2.96667	-5.17984	0.000124115	CYP19A1	ABD64825.2 aromatase cytochrome P450 [Bubalus bubalis]
TCONS_00017432	105.447	31.6933	-1.73426	0.0161901	GSTA1	XP_006040894.1 PREDICTED: glutathione S-transferase A1-like [Bubalus bubalis]
NM_001290915.1	101.24	32.3633	-1.64535	0.00682182	SCD	acyl-CoA desaturase [Bubalus bubalis]
TCONS_00182957	101.24	32.3633	-1.64535	0.00682288	SCD	NP_001277844.1 acyl-CoA desaturase [Bubalus bubalis]
TCONS_00022134	96.0633	22.03	-2.12452	0.00411213	VEGFA	XP_012584145.1 PREDICTED: LOW QUALITY PROTEIN: vascular endothelial growth factor A [Condylura cristata]
TCONS_00198198	84.9467	38.0267	-1.15955	0.0456844	Hs6st2	XP_004022385.1 PREDICTED: heparan-sulfate 6-O-sulfotransferase 2 isoform X2 [Ovis aries]
TCONS_00111712	79.2033	3.41333	-4.53631	0.00405273	CYP19A1	NP_001277892.1 cytochrome P450 19A1-like [Bubalus bubalis]
XM_025277483.1	78.33	22.5933	-1.79367	0.00619195	INHBB	inhibin beta B chain precursor [Bos taurus]
XM_025290446.1	71.3667	24.52	-1.54129	0.0220678	NDNF	PREDICTED: protein NDNF [Bison bison bison]
TCONS_00182956	70.1333	25.62	-1.45283	0.0226066	SCD	NP_001277844.1 acyl-CoA desaturase [Bubalus bubalis]
TCONS_00111707	65.41	2.35	-4.79878	4.82489e-05	CYP19A1	NP_001277892.1 cytochrome P450 19A1-like [Bubalus bubalis]
TCONS_00151365	63.5433	18.24	-1.80064	0.0490466	EMID1	XP_006069958.1 PREDICTED: EMI domain-containing protein 1 isoform X3 [Bubalus bubalis]
XM_006069896.2	63.5433	18.24	-1.80064	0.0490443	EMID1	PREDICTED: EMI domain-containing protein 1 isoform X2 [Bison bison bison]
XM_025286522.1	62.3667	173.11	1.47284	0.0387875	AHNAK	PREDICTED: neuroblast differentiation-associated protein AHNAK isoform X1 [Capra hircus]
TCONS_00165264	59.75	17.5067	-1.77103	0.0302944	FST	XP_005221573.1 PREDICTED: follistatin isoform X1 [Bos taurus]
TCONS_00036249	56.67	25.82	-1.1341	0.0367635	AKAP2	XP_006048741.1 PREDICTED: A-kinase anchor protein 2 isoform X1 [Bubalus bubalis]
TCONS_00071008	56.5233	19.3367	-1.54751	0.0192352	Lrp8	XP_015975899.1 PREDICTED: low-density lipoprotein receptor-related protein 8 isoform X13 [Rousettus aegyptiacus]
TCONS_00072864	54.74	18.23	-1.58628	0.0138135	ATP1A1	XP_006058746.1 PREDICTED: sodium/potassium-transporting ATPase subunit alpha-1 [Bubalus bubalis]
XM_006076314.2	49.51	118.087	1.25405	0.0335824	GATM	PREDICTED: glycine amidinotransferase, mitochondrial [Bubalus bubalis]
TCONS_00122243	48.87	15.24	-1.68109	0.0243293	ID2	XP_005576670.1 PREDICTED: DNA-binding protein inhibitor ID-2 [Macaca fascicularis]
TCONS_00024561	47.63	13.9933	-1.76713	0.0388416	OBSL1	XP_006059017.1 PREDICTED: obscurin-like protein 1 isoform X5 [Bubalus bubalis]
XM_006058955.2	47.63	13.9933	-1.76713	0.0388441	OBSL1	PREDICTED: obscurin-like protein 1 isoform X1 [Bubalus bubalis]
TCONS_00010226	44.04	5.67667	-2.9557	0.0342082	FNDC3B	XP_010799686.1 PREDICTED: fibronectin type III domain-containing protein 3B isoform X2 [Bos taurus]
XM_025290957.1	43.4133	13.0733	-1.73151	0.0178874	FOXL2	forkhead box protein L2 [Bos taurus]
TCONS_00178704	42.1533	131.167	1.63768	0.0417347	CFDP2	ELR50693.1 Spectrin beta chain, brain 2 [Bos mutus]
TCONS_00046609	41.34	8.09	-2.35333	0.00122589	SLC2A3	XP_006069822.1 PREDICTED: solute carrier family 2, facilitated glucose transporter member 3-like isoform X1 [Bubalus bubalis]
TCONS_00009085	37.0133	146.433	1.98413	0.0407614	CCDC80	XP_006074079.1 PREDICTED: coiled-coil domain-containing protein 80 [Bubalus bubalis]
XM_006074017.2	37.0133	146.433	1.98413	0.0407603	CCDC80	PREDICTED: coiled-coil domain-containing protein 80 [Bubalus bubalis]
XM_006041152.2	34.7233	134.693	1.9557	0.0492636	COL1A1	PREDICTED: collagen alpha-1(I) chain-like [Bubalus bubalis]
NM_001290963.1	32.9433	1.91667	-4.10332	0.00719805	CYP19A1	cytochrome P450 19A1-like [Bubalus bubalis]
TCONS_00112341	32.5	6.9	-2.23577	0.0332878	CHAC1	ELR50360.1 Cation transport regulator-like protein 1, partial [Bos mutus]
XM_006066249.2	32.5	6.9	-2.23577	0.0332893	CHAC1	PREDICTED: cation transport regulator-like protein 1 [Bubalus bubalis]
TCONS_00048957	32.3567	146.277	2.17656	0.0176158	LUM	XP_006063015.1 PREDICTED: lumican [Bubalus bubalis]
XM_006062953.2	32.3567	146.277	2.17656	0.0176177	LUM	PREDICTED: lumican [Bubalus bubalis]
TCONS_00038826	31.96	9.92333	-1.68737	0.0162954	-	XP_006042268.1 PREDICTED: transmembrane protein 97 isoform X1 [Bubalus bubalis]
TCONS_00039436	31.9033	11.9967	-1.41107	0.0333597	FDFT1	XP_006060304.1 PREDICTED: squalene synthase [Bubalus bubalis]
XM_006045059.2	31.7533	14.6933	-1.11175	0.0487153	DHCR7	PREDICTED: 7-dehydrocholesterol reductase isoform X1 [Bubalus bubalis]
TCONS_00051729	30.53	11.29	-1.43518	0.0426859	RERG	XP_017525601.1 PREDICTED: ras-related and estrogen-regulated growth inhibitor isoform X1 [Manis javanica]
TCONS_00035426	29.47	4.88333	-2.59331	0.00170586	R3HCC1	XP_006069612.1 PREDICTED: R3H and coiled-coil domain-containing protein 1 isoform X1 [Bubalus bubalis]
TCONS_00163870	29.3167	11.4367	-1.35805	0.0267407	HMGCS1	XP_006079383.1 PREDICTED: hydroxymethylglutaryl-CoA synthase, cytoplasmic isoform X1 [Bubalus bubalis]
XM_006079323.2	29.3167	11.4367	-1.35805	0.0266888	HMGCS1	PREDICTED: hydroxymethylglutaryl-CoA synthase, cytoplasmic isoform X2 [Bubalus bubalis]
XM_006074282.2	28.7367	13.3733	-1.10353	0.0412941	DNAJC3	PREDICTED: dnaJ homolog subfamily C member 3 [Bubalus bubalis]
TCONS_00070874	28.5133	11.1333	-1.35675	0.0464323	DPP1	XP_006050737.1 PREDICTED: lipid phosphate phosphohydrolase 3-like [Bubalus bubalis]
XM_006050675.2	28.5133	11.1333	-1.35675	0.0464279	PPAP2B	PREDICTED: lipid phosphate phosphohydrolase 3-like [Bubalus bubalis]
TCONS_00165287	27.5167	12.3667	-1.15385	0.0442325	NNT	XP_006056262.1 PREDICTED: NAD(P) transhydrogenase, mitochondrial isoform X1 [Bubalus bubalis]
TCONS_00060821	26.9633	115.703	2.10136	0.0178531	CSRP3	XP_014335233.1 PREDICTED: cysteine and glycine-rich protein 3 isoform X1 [Bos mutus]
XM_025286297.1	26.9633	115.703	2.10136	0.0178547	CSRP3	cysteine and glycine-rich protein 3 [Bos taurus]
TCONS_00163674	26.2567	60.1433	1.19572	0.0493572	IL6ST	XP_010851803.1 PREDICTED: interleukin-6 receptor subunit beta [Bison bison bison]
XM_025270519.1	26.2567	60.1433	1.19572	0.0493614	IL6ST	PREDICTED: interleukin-6 receptor subunit beta [Bison bison bison]
TCONS_00123087	25.96	86.7233	1.74013	0.0245588	COL5A1	DAA24093.1 TPA: collagen alpha-1(V) chain-like [Bos taurus]
TCONS_00087694	24.6667	7.01333	-1.81439	0.0204069	CHN2	XP_005205546.1 PREDICTED: beta-chimaerin isoform X1 [Bos taurus]
XM_025295054.1	24.6467	0.793333	-4.95732	0.00017445	CYP19A1	cytochrome P450 19A1-like [Bubalus bubalis]
TCONS_00120237	24.09	9.27333	-1.37727	0.0258774	HK2	XP_006067964.1 PREDICTED: hexokinase-2 [Bubalus bubalis]
XM_006067902.2	24.09	9.27333	-1.37727	0.0258785	HK2	PREDICTED: hexokinase-2 [Bubalus bubalis]
XM_025287810.1	24.0367	85.81	1.83591	0.0407888	S100A4	PREDICTED: protein S100-A4 [Ovis aries]
TCONS_00112398	22.1733	73.5767	1.73042	0.0176112	THBS1	XP_005978526.1 PREDICTED: thrombospondin-1 isoform X1 [Pantholops hodgsonii]
XM_025295936.1	22.1733	73.5767	1.73042	0.0176128	THBS1	PREDICTED: thrombospondin-1 isoform X2 [Capra hircus]
TCONS_00150058	21.52	4.18333	-2.36295	0.000593245	OAS1	XP_019832611.1 PREDICTED: 2'-5'-oligoadenylate synthase 3-like [Bos indicus]
XM_025267539.1	21.52	4.18333	-2.36295	0.000593115	OAS1	PREDICTED: 2'-5'-oligoadenylate synthase 1-like isoform X1 [Bubalus bubalis]
TCONS_00093927	18.9567	47.7067	1.33149	0.0292435	DBN1	XP_006042965.1 PREDICTED: drebrin isoform X2 [Bubalus bubalis]
XM_006042903.2	18.9567	47.7067	1.33149	0.0292459	Dbn1	PREDICTED: drebrin isoform X1 [Bubalus bubalis]
TCONS_00102159	18.6667	110.497	2.56547	0.000959996	COL12A1	XP_006062065.1 PREDICTED: collagen alpha-1(XII) chain isoform X2 [Bubalus bubalis]
TCONS_00125309	18.66	6.72333	-1.4727	0.0365091	RASL11A	XP_005213886.3 PREDICTED: ras-like protein family member 11A, partial [Bos taurus]
XM_025262866.1	18.66	6.72333	-1.4727	0.0365063	RASL11A	PREDICTED: ras-like protein family member 11A [Bos indicus]
XM_006066250.2	18.1133	0.566667	-4.99841	0.00228493	DLL4	PREDICTED: delta-like protein 4 [Bubalus bubalis]
TCONS_00157341	17.3167	52.8633	1.61011	0.00993777	TUBB3	XP_003805028.1 PREDICTED: tubulin beta-3 chain isoform X3 [Pan paniscus]
XM_006046770.2	17.27	6.66	-1.37467	0.0480663	ZNF358	PREDICTED: zinc finger protein 358 isoform X1 [Bubalus bubalis]
TCONS_00146889	16.3033	64.6633	1.98778	0.0199057	TAGLN	ELR55351.1 Transgelin, partial [Bos mutus]
XM_006080843.2	16.3033	64.6633	1.98778	0.0199049	TAGLN	transgelin [Bos taurus]
TCONS_00194605	16.2567	86.14	2.40565	0.0193467	-	ELR61013.1 hypothetical protein M91_09415, partial [Bos mutus]
TCONS_00180690	15.9967	2.01667	-2.98773	0.000193078	ADCYAP1	XP_006079274.1 PREDICTED: pituitary adenylate cyclase-activating polypeptide isoform X1 [Bubalus bubalis]
XM_006079212.2	15.9967	2.01667	-2.98773	0.000193115	ADCYAP1	PREDICTED: pituitary adenylate cyclase-activating polypeptide isoform X1 [Bubalus bubalis]
TCONS_00069100	15.7733	60.2333	1.93307	0.0352026	NES	XP_006052023.1 PREDICTED: nestin isoform X1 [Bubalus bubalis]
TCONS_00059932	15.2933	82.14	2.42518	0.00043262	SELP	AAI49301.1 Selectin P [Bos taurus]
TCONS_00086612	15.24	4.04333	-1.91425	0.00340511	CYP51A1	XP_006078409.1 PREDICTED: lanosterol 14-alpha demethylase-like [Bubalus bubalis]
TCONS_00019200	14.3433	0.0133333	-10.0711	1.19004e-07	DARS	EDL39749.1 aspartyl-tRNA synthetase [Mus musculus]
XM_006051961.2	13.77	65.95	2.25984	0.0016271	Nes	nestin [Bos taurus]
TCONS_00112319	13.7	32.0367	1.22555	0.0251545	TYRO3	DAA25396.1 TPA: tyrosine-protein kinase receptor TYRO3-like isoform 2 [Bos taurus]
TCONS_00109875	13.2633	45.4133	1.77567	0.00841615	CDO1	XP_006047326.1 PREDICTED: cysteine dioxygenase type 1 [Bubalus bubalis]
XM_006047264.2	13.2633	45.4133	1.77567	0.00841508	CDO1	PREDICTED: cysteine dioxygenase type 1 [Bubalus bubalis]
TCONS_00184233	13.25	39.39	1.57184	0.0365374	PDLIM1	XP_006067894.1 PREDICTED: PDZ and LIM domain protein 1 [Bubalus bubalis]
XM_006067832.2	13.25	39.39	1.57184	0.0365345	PDLIM1	PREDICTED: PDZ and LIM domain protein 1 [Bubalus bubalis]
NM_001290940.1	12.9467	97.2	2.90838	0.00135665	IGFBP5	insulin-like growth factor-binding protein 5 precursor [Bubalus bubalis]
TCONS_00048587	12.81	68.8767	2.42674	0.000106847	KRT18	AAI46204.1 KRT18 protein, partial [Bos taurus]
XM_006046606.2	12.81	68.8767	2.42674	0.000106805	KRT18	PREDICTED: keratin, type I cytoskeletal 18 [Bubalus bubalis]
XM_006050656.2	12.55	164.943	3.71621	0.00050827	SERPINB2	PREDICTED: plasminogen activator inhibitor 2-like isoform X1 [Bubalus bubalis]
TCONS_00070216	12.46	4.13	-1.59309	0.0395643	F3	XP_006057620.1 PREDICTED: tissue factor [Bubalus bubalis]
XM_006057558.2	12.46	4.13	-1.59309	0.0395636	F3	PREDICTED: tissue factor [Bubalus bubalis]
TCONS_00144554	12.4567	4.16667	-1.57995	0.0193193	MCAM	XP_006054457.1 PREDICTED: cell surface glycoprotein MUC18 isoform X2 [Bubalus bubalis]
XM_006054395.2	12.4567	4.16667	-1.57995	0.0193208	MCAM	PREDICTED: cell surface glycoprotein MUC18 isoform X2 [Bubalus bubalis]
XM_006047913.2	12.17	3.07	-1.98702	0.00555998	SLC39A14	PREDICTED: zinc transporter ZIP14 isoform X1 [Bos taurus]
XM_025284337.1	11.9967	5.03	-1.254	0.0366627	PLXNC1	plexin-C1 precursor [Bos taurus]
TCONS_00054408	11.8933	57.34	2.26939	0.00850532	TMEM26	XP_006045563.1 PREDICTED: transmembrane protein 26 [Bubalus bubalis]
TCONS_00086947	11.6833	4.76333	-1.29441	0.0349699	TRA2A	NP_932770.2 transformer-2 protein homolog alpha isoform 1 [Mus musculus]
TCONS_00047014	11.2967	26.1767	1.21238	0.0479939	STK38L	XP_019791715.1 PREDICTED: serine/threonine-protein kinase 38-like isoform X1 [Tursiops truncatus]
XM_025283416.1	11.2967	26.1767	1.21238	0.0479973	STK38L	serine/threonine-protein kinase 38-like [Bos taurus]
TCONS_00168746	11.0267	4.59	-1.26443	0.0292002	ria1	XP_006075680.1 PREDICTED: elongation factor Tu GTP-binding domain-containing protein 1-like [Bubalus bubalis]
TCONS_00053118	10.8633	1.15333	-3.23559	0.00364647	Tmbim4	NP_001014914.1 protein lifeguard 4 [Bos taurus]
TCONS_00060880	10.7767	39.0067	1.85581	0.0314245	VWA5A	XP_006056102.1 PREDICTED: von Willebrand factor A domain-containing protein 5A isoform X1 [Bubalus bubalis]
XM_006056041.2	10.7767	39.0067	1.85581	0.0314252	VWA5A	PREDICTED: von Willebrand factor A domain-containing protein 5A isoform X1 [Bubalus bubalis]
XM_006049160.2	10.7333	52.4	2.28747	0.0452975	SDC1	PREDICTED: syndecan-1 [Bubalus bubalis]
XR_003103139.1	10.6	30.33	1.51668	0.0120974	-	-
TCONS_00159066	10.4833	3.81	-1.46023	0.037215	ARHGAP35	XP_006067522.1 PREDICTED: rho GTPase-activating protein 35 [Bubalus bubalis]
TCONS_00052393	10.4633	3.99	-1.39088	0.0412008	CHST11	XP_005206689.1 PREDICTED: carbohydrate sulfotransferase 11 isoform X3 [Bos taurus]
XM_006077217.2	10.4633	3.99	-1.39088	0.0411971	CHST11	PREDICTED: carbohydrate sulfotransferase 11 isoform X1 [Bos taurus]
TCONS_00194508	10.36	0.11	-6.55738	7.44337e-07	TFE3	XP_006043616.1 PREDICTED: transcription factor E3 isoform X2 [Bubalus bubalis]
XM_025274161.1	10.2533	4.19333	-1.28992	0.0474732	MKI67	PREDICTED: antigen KI-67 isoform X1 [Bubalus bubalis]
TCONS_00097995	10.19	1.38	-2.88441	0.038406	CCL25	XP_006046796.1 PREDICTED: c-C motif chemokine 25 isoform X1 [Bubalus bubalis]
XM_006046734.2	10.19	1.38	-2.88441	0.0384042	CCL25	PREDICTED: c-C motif chemokine 25 isoform X2 [Bubalus bubalis]
TCONS_00025249	10.1267	1.96	-2.36923	0.00462157	ALPL	XP_008536024.1 PREDICTED: alkaline phosphatase, tissue-nonspecific isozyme isoform X1 [Equus przewalskii]
XM_025278772.1	10.1267	1.96	-2.36923	0.00462032	ALPL	PREDICTED: alkaline phosphatase, tissue-nonspecific isozyme isoform X1 [Bubalus bubalis]
TCONS_00011283	9.92333	3.08667	-1.68478	0.0125645	POFUT2	XP_006052293.1 PREDICTED: GDP-fucose protein O-fucosyltransferase 2 isoform X2 [Bubalus bubalis]
XM_025270636.1	9.45333	1.83333	-2.36635	0.0170082	PRLR	PREDICTED: prolactin receptor isoform X1 [Bubalus bubalis]
TCONS_00004019	9.34667	83.5533	3.16017	0.000939213	PLAT	XP_006075769.1 PREDICTED: tissue-type plasminogen activator [Bubalus bubalis]
XM_006075707.2	9.34667	83.5533	3.16017	0.000938008	PLAT	PREDICTED: tissue-type plasminogen activator [Bubalus bubalis]
TCONS_00088171	9.27667	3.40667	-1.44525	0.0317214	CADPS2	XP_004008065.1 PREDICTED: calcium-dependent secretion activator 2 isoform X5 [Ovis aries]
TCONS_00130656	9.25333	0.95	-3.28397	0.00135052	Ptprt	DAA22949.1 TPA: protein tyrosine phosphatase, receptor type, T-like [Bos taurus]
TCONS_00016408	9.08667	2.25333	-2.01169	0.00048179	PRPF4B	XP_006080190.1 PREDICTED: serine/threonine-protein kinase PRP4 homolog [Bubalus bubalis]
TCONS_00101094	8.87333	115.333	3.70019	6.84573e-06	SGK1	NP_001095503.1 serine/threonine-protein kinase Sgk1 [Bos taurus]
TCONS_00047115	8.68	28.12	1.69583	0.00742982	PPFIBP1	XP_006079606.1 PREDICTED: liprin-beta-1 isoform X2 [Bubalus bubalis]
XM_025283431.1	8.68	28.12	1.69583	0.00743019	PPFIBP1	PREDICTED: liprin-beta-1 isoform X1 [Bos taurus]
TCONS_00096377	8.48	22.7767	1.42542	0.0377057	SYNPO	XP_006042086.1 PREDICTED: synaptopodin isoform X1 [Bubalus bubalis]
XM_006042026.2	8.48	22.7767	1.42542	0.037702	SYNPO	PREDICTED: synaptopodin isoform X1 [Bubalus bubalis]
TCONS_00108594	8.45333	57.9167	2.77639	0.021684	-	DAA25387.1 TPA: sarcomeric tropomyosin kappa-like [Bos taurus]
XM_006079919.2	8.45333	57.9167	2.77639	0.0216833	TPM1	PREDICTED: tropomyosin alpha-1 chain isoform X3 [Monodelphis domestica]
TCONS_00146899	8.41333	0.07	-6.90918	9.28567e-05	PAFAH1B2	XP_011908298.1 PREDICTED: platelet-activating factor acetylhydrolase IB subunit beta isoform X1 [Cercocebus atys]
TCONS_00159991	8.38333	0.00666667	-10.2963	4.57955e-05	CFDP2	XP_019834548.1 PREDICTED: craniofacial development protein 2 [Bos indicus]
TCONS_00134873	8.37667	18.88	1.17241	0.045119	NINL	XP_010809371.1 PREDICTED: ninein-like protein isoform X3 [Bos taurus]
TCONS_00120929	8.24333	0.73	-3.49726	0.00648143	FSHR	DAA24668.1 TPA: follicle-stimulating hormone receptor precursor [Bos taurus]
XM_006045501.2	8.17333	32.44	1.98878	0.0273789	TMEM26	PREDICTED: transmembrane protein 26 [Bubalus bubalis]
XM_006062003.2	8.14667	51.2467	2.65318	0.00108669	Col12a1	PREDICTED: collagen alpha-1(XII) chain isoform X1 [Bubalus bubalis]
TCONS_00165198	8.12333	0.001	-12.9879	0.00013289	GPBP1	XP_006055675.1 PREDICTED: vasculin isoform X4 [Bubalus bubalis]
TCONS_00088822	8.11	20.2967	1.32347	0.0433842	TMEM176B	XP_010802885.2 PREDICTED: transmembrane protein 176B isoform X1 [Bos taurus]
XM_025291789.1	8.11	20.2967	1.32347	0.0433805	TMEM176B	PREDICTED: transmembrane protein 176B isoform X1 [Bubalus bubalis]
TCONS_00092754	8.09	2.99333	-1.43439	0.0402856	ERAP1	XP_006064509.1 PREDICTED: endoplasmic reticulum aminopeptidase 1 isoform X1 [Bubalus bubalis]
XM_025296212.1	8.06667	23.6167	1.54976	0.0238315	PKM	PREDICTED: pyruvate kinase PKM [Bubalus bubalis]
TCONS_00197245	7.95333	40.47	2.34722	0.00765608	Gmcl1	XP_019829723.1 PREDICTED: germ cell-less protein-like 1 [Bos indicus]
TCONS_00040446	7.84	51.1567	2.706	0.000307988	STC1	XP_019650266.1 PREDICTED: stanniocalcin-1 isoform X1 [Ailuropoda melanoleuca]
XM_006069542.2	7.84	51.1567	2.706	0.000307907	STC1	PREDICTED: stanniocalcin-1 [Ovis aries]
TCONS_00070920	7.83	2.68	-1.54678	0.0356687	DHCR24	XP_006049647.1 PREDICTED: delta(24)-sterol reductase [Bubalus bubalis]
XM_025285901.1	7.81667	0.346667	-4.49493	0.0336706	-	TPA: KIAA2013 protein precursor [Bos taurus]
TCONS_00108721	7.67333	22.2	1.53263	0.03091	NID2	XP_006046406.1 PREDICTED: nidogen-2 [Bubalus bubalis]
XM_006046344.2	7.67333	22.2	1.53263	0.0308942	NID2	PREDICTED: nidogen-2 [Bubalus bubalis]
XM_006058249.2	7.66333	1.58333	-2.27501	0.0264932	PRC1	PREDICTED: protein regulator of cytokinesis 1 isoform X1 [Bubalus bubalis]
TCONS_00157769	7.56	2.65333	-1.51058	0.0374679	PDP2	XP_006072150.1 PREDICTED: [Pyruvate dehydrogenase [acetyl-transferring]]-phosphatase 2, mitochondrial isoform X1 [Bubalus bubalis]
XM_006072089.2	7.56	2.65333	-1.51058	0.0374689	PDP2	PREDICTED: [Pyruvate dehydrogenase [acetyl-transferring]]-phosphatase 2, mitochondrial isoform X1 [Bubalus bubalis]
TCONS_00194501	7.54333	0.001	-12.881	1.06241e-13	GPKOW	XP_006073724.1 PREDICTED: G patch domain and KOW motifs-containing protein isoform X1 [Bubalus bubalis]
TCONS_00073545	7.45333	3.09333	-1.26872	0.0477156	LRRC8C	XP_006063431.1 PREDICTED: leucine-rich repeat-containing protein 8C [Bubalus bubalis]
TCONS_00097992	7.38667	1.14333	-2.69168	0.0445027	CCL25	XP_006046796.1 PREDICTED: c-C motif chemokine 25 isoform X1 [Bubalus bubalis]
XM_025293386.1	7.38667	1.14333	-2.69168	0.0445207	CCL25	PREDICTED: c-C motif chemokine 25 isoform X2 [Bubalus bubalis]
TCONS_00188504	7.32667	2.18333	-1.74662	0.0320391	ARL6IP1	XP_006047066.1 PREDICTED: ADP-ribosylation factor-like protein 6-interacting protein 1-like isoform X2 [Bubalus bubalis]
XM_006047004.2	7.32667	2.18333	-1.74662	0.0320383	ARL6IP1	PREDICTED: ADP-ribosylation factor-like protein 6-interacting protein 1 isoform X1 [Bos mutus]
TCONS_00097176	7.20667	46.5033	2.68993	0.0106365	FSTL3	XP_006052832.1 PREDICTED: follistatin-related protein 3 [Bubalus bubalis]
TCONS_00112399	7.17333	21.7067	1.59742	0.0237863	THBS1	XP_017909962.1 PREDICTED: thrombospondin-1 isoform X2 [Capra hircus]
XM_025295935.1	7.17333	21.7067	1.59742	0.0237878	THBS1	PREDICTED: thrombospondin-1 isoform X2 [Capra hircus]
TCONS_00170612	7.05	2.71333	-1.37756	0.0364195	PRC1	XP_006058307.1 PREDICTED: protein regulator of cytokinesis 1 isoform X3 [Bubalus bubalis]
XM_006059282.2	6.95333	99.0067	3.83175	2.11875e-06	SGK1	PREDICTED: serine/threonine-protein kinase Sgk1 isoform X1 [Bubalus bubalis]
TCONS_00131460	6.92	2.64667	-1.3866	0.0421752	CDC25B	XP_006072983.1 PREDICTED: M-phase inducer phosphatase 2 isoform X1 [Bubalus bubalis]
XM_006072921.2	6.92	2.64667	-1.3866	0.0421862	CDC25B	PREDICTED: M-phase inducer phosphatase 2 isoform X1 [Bubalus bubalis]
TCONS_00170629	6.91333	0.0566667	-6.93074	5.69595e-11	NGRN	XP_005895217.2 PREDICTED: neugrin [Bos mutus]
TCONS_00092924	6.91333	0.001	-12.7552	1.02351e-15	EDIL3	XP_006072418.1 PREDICTED: EGF-like repeat and discoidin I-like domain-containing protein 3-like isoform X2 [Bubalus bubalis]
TCONS_00196706	6.69333	34.5533	2.36803	0.0078372	MAOB	XP_012013867.1 PREDICTED: amine oxidase [flavin-containing] B isoform X2 [Ovis aries musimon]
XM_025277115.1	6.69333	34.5533	2.36803	0.00783791	MAOB	amine oxidase [flavin-containing] B [Bos taurus]
XM_006053637.2	6.50333	1.89	-1.78279	0.0367174	NAP1L5	PREDICTED: nucleosome assembly protein 1-like 5 [Bubalus bubalis]
TCONS_00037369	6.44333	0.31	-4.37747	0.000589946	Ddx42	XP_006041685.1 PREDICTED: ATP-dependent RNA helicase DDX42 isoform X1 [Bubalus bubalis]
XM_006069900.2	6.34	0.103333	-5.93911	1.35007e-08	CCDC117	PREDICTED: coiled-coil domain-containing protein 117 isoform X1 [Bubalus bubalis]
XM_006059169.2	6.23	0.001	-12.605	8.88204e-06	PPT2	PREDICTED: lysosomal thioesterase PPT2 isoform X1 [Bubalus bubalis]
TCONS_00021217	6.22	25.9667	2.06167	0.00965135	Tubb2b	NP_076205.1 tubulin beta-2B chain [Mus musculus]
XM_025264976.1	6.22	25.9667	2.06167	0.00964743	Tubb2b	tubulin beta-2B chain [Mus musculus]
TCONS_00070667	6.12	1.85333	-1.72341	0.0444321	DEPDC1	XP_006052782.1 PREDICTED: LOW QUALITY PROTEIN: DEP domain-containing protein 1A [Bubalus bubalis]
XM_025289204.1	6.1	25.97	2.08996	0.045836	COL6A3	PREDICTED: collagen alpha-3(VI) chain isoform X1 [Bubalus bubalis]
TCONS_00047069	6.03667	15.6833	1.37741	0.0419683	PPFIBP1	XP_006079606.1 PREDICTED: liprin-beta-1 isoform X2 [Bubalus bubalis]
XM_025283425.1	6.03667	15.6833	1.37741	0.041965	PPFIBP1	PREDICTED: liprin-beta-1 isoform X1 [Bos taurus]
TCONS_00179994	6.00333	112.997	4.23437	0.00077209	SERPINB2	XP_006050717.1 PREDICTED: plasminogen activator inhibitor 2-like isoform X1 [Bubalus bubalis]
TCONS_00183695	6	1.19	-2.334	0.0160741	TACC2	XP_006046097.1 PREDICTED: transforming acidic coiled-coil-containing protein 2-like isoform X4 [Bubalus bubalis]
TCONS_00197117	5.90333	17.9333	1.60304	0.0465759	Rbm3	XP_005887737.1 PREDICTED: RNA-binding protein 3 isoform X1 [Bos mutus]
XM_006045681.2	5.90333	17.9333	1.60304	0.0465735	Rbm3	PREDICTED: RNA-binding protein 3 isoform X1 [Bos mutus]
TCONS_00195961	5.89667	12.6533	1.10155	0.0487131	PLXNA3	XP_006043680.1 PREDICTED: plexin-A3 isoform X1 [Bubalus bubalis]
TCONS_00151827	5.85667	1.05333	-2.47512	0.0439688	FBXO21	XP_005217989.1 PREDICTED: F-box only protein 21 isoform X2 [Bos taurus]
TCONS_00097175	5.84333	18.4233	1.65667	0.0344794	FSTL3	ELR46099.1 Follistatin-related protein 3, partial [Bos mutus]
XM_006058691.2	5.81	1.89	-1.62015	0.0176486	BCOR	PREDICTED: BCL-6 corepressor-like isoform X1 [Bubalus bubalis]
TCONS_00179785	5.80667	32.1933	2.47098	0.0174687	SERPINB2	XP_006071786.1 PREDICTED: plasminogen activator inhibitor 2-like [Bubalus bubalis]
XM_006071724.2	5.80667	32.1933	2.47098	0.0174679	SERPINB2	PREDICTED: plasminogen activator inhibitor 2-like [Bubalus bubalis]
TCONS_00168611	5.70667	24.65	2.11087	0.0343162	ETFA	XP_006044468.1 PREDICTED: electron transfer flavoprotein subunit alpha, mitochondrial [Bubalus bubalis]
XM_025269786.1	5.66	19.7567	1.80347	0.00416913	TUBB3	PREDICTED: tubulin beta-3 chain [Panthera pardus]
XM_025267610.1	5.64	1.86	-1.60039	0.0282722	TAOK3	PREDICTED: serine/threonine-protein kinase TAO3 isoform X1 [Bubalus bubalis]
TCONS_00150908	5.62	0.863333	-2.70258	0.0265565	RPS3A	XP_012363461.1 PREDICTED: 40S ribosomal protein S3a isoform X10 [Nomascus leucogenys]
TCONS_00102422	5.61333	0.28	-4.32536	0.00357189	ZDHHC14	XP_006075762.1 PREDICTED: probable palmitoyltransferase ZDHHC14 isoform X2 [Bubalus bubalis]
TCONS_00185015	5.57	2	-1.47768	0.0408969	MKI67	XP_006042395.1 PREDICTED: antigen KI-67 isoform X1 [Bubalus bubalis]
TCONS_00074863	5.49333	34.34	2.64414	0.0233364	COL6A3	XP_006066773.1 PREDICTED: collagen alpha-3(VI) chain isoform X1 [Bubalus bubalis]
TCONS_00010644	5.46333	1.87667	-1.54161	0.0228248	MBNL1	XP_004478869.1 PREDICTED: muscleblind-like protein 1 isoform X1 [Dasypus novemcinctus]
TCONS_00004077	5.46	15.2333	1.48026	0.0131722	FGFR1	XP_006070667.1 PREDICTED: fibroblast growth factor receptor 1 isoform X5 [Bubalus bubalis]
TCONS_00150105	5.39667	1.63	-1.7272	0.0329362	SUDS3	XP_010826827.1 PREDICTED: sin3 histone deacetylase corepressor complex component SDS3 isoform X2 [Bison bison bison]
TCONS_00097367	5.37667	1.48	-1.86111	0.0358779	SEMA6A	XP_006078802.1 PREDICTED: semaphorin-6A-like isoform X2 [Bubalus bubalis]
XM_006078740.2	5.37667	1.48	-1.86111	0.0358795	SEMA6A	PREDICTED: semaphorin-6A-like isoform X1 [Bubalus bubalis]
XM_025281031.1	5.32333	2.00667	-1.40753	0.0280838	NF1	PREDICTED: neurofibromin isoform X1 [Ovis aries musimon]
TCONS_00024017	5.31333	1.93	-1.46102	0.0276289	ANKRD44	XP_006078208.1 PREDICTED: serine/threonine-protein phosphatase 6 regulatory ankyrin repeat subunit B isoform X1 [Bubalus bubalis]
XM_006051469.2	5.26667	13.8967	1.39978	0.0281185	IGF2	PREDICTED: insulin-like growth factor II isoform X1 [Bubalus bubalis]
TCONS_00061717	5.26667	13.8967	1.39978	0.0281152	IGF2	XP_005227327.1 PREDICTED: insulin-like growth factor II isoform X1 [Bos taurus]
XR_003104172.1	5.19333	0.41	-3.66297	0.0247298	-	-
TCONS_00165445	5.18667	11.4	1.13615	0.0465662	RAI14	XP_006071950.1 PREDICTED: ankycorbin isoform X2 [Bubalus bubalis]
TCONS_00107802	5.15667	1.26333	-2.0292	0.00343819	TMEM229B	XP_004262193.1 PREDICTED: transmembrane protein 229B isoform X1 [Orcinus orca]
XM_025295313.1	5.15667	1.26333	-2.0292	0.00344048	TMEM229B	PREDICTED: transmembrane protein 229B isoform X1 [Ovis aries]
TCONS_00173504	4.97667	0.001	-12.281	0.002218	RPSA	XP_012351476.1 PREDICTED: 40S ribosomal protein SA isoform X1 [Nomascus leucogenys]
TCONS_00137535	4.93	19.78	2.00438	0.0147781	RIMS2	XP_015448539.1 PREDICTED: regulating synaptic membrane exocytosis protein 2 isoform X8 [Pteropus alecto]
TCONS_00083924	4.85333	13.75	1.50238	0.0291357	CDK14	NP_001193705.1 cyclin-dependent kinase 14 [Bos taurus]
XM_006078289.2	4.81333	45.13	3.22898	0.000725202	TGFBI	PREDICTED: transforming growth factor-beta-induced protein ig-h3 [Bubalus bubalis]
TCONS_00052090	4.79	1.4	-1.7746	0.0110608	CAPRIN2	XP_006069163.1 PREDICTED: caprin-2 isoform X5 [Bubalus bubalis]
XM_006069101.2	4.79	1.4	-1.7746	0.0110605	CAPRIN2	PREDICTED: caprin-2 isoform X1 [Bubalus bubalis]
TCONS_00025111	4.79	1.34333	-1.83421	0.00603732	CEP85	XP_006055504.1 PREDICTED: centrosomal protein of 85 kDa [Bubalus bubalis]
XM_006055442.2	4.79	1.34333	-1.83421	0.00603333	CEP85	PREDICTED: centrosomal protein of 85 kDa [Bubalus bubalis]
TCONS_00064119	4.67667	0.983333	-2.24973	0.0160333	LDHA	XP_006056123.1 PREDICTED: L-lactate dehydrogenase A chain isoform X2 [Bubalus bubalis]
XM_006056061.2	4.67667	0.983333	-2.24973	0.0160444	LDHA	PREDICTED: L-lactate dehydrogenase A chain isoform X2 [Bubalus bubalis]
XM_006061987.2	4.65	0.82	-2.50353	0.0499098	Ppp1r9b	PREDICTED: neurabin-2 [Bubalus bubalis]
TCONS_00109876	4.60333	15.7333	1.77307	0.0322349	CDO1	XP_006047326.1 PREDICTED: cysteine dioxygenase type 1 [Bubalus bubalis]
XM_025296423.1	4.60333	15.7333	1.77307	0.0322341	CDO1	PREDICTED: cysteine dioxygenase type 1 [Bubalus bubalis]
TCONS_00133985	4.6	10.4367	1.18196	0.0363542	RIN2	NP_001095674.1 ras and Rab interactor 2 [Bos taurus]
XM_025264174.1	4.6	10.4367	1.18196	0.0363559	RIN2	PREDICTED: ras and Rab interactor 2 isoform X4 [Ovis aries musimon]
XM_025267828.1	4.58333	11.1167	1.27826	0.0495909	TMEM132D	PREDICTED: transmembrane protein 132D [Bubalus bubalis]
XM_025278487.1	4.56333	12.9267	1.50219	0.0176795	FGFR1	PREDICTED: fibroblast growth factor receptor 1 isoform X1 [Bubalus bubalis]
XM_006054052.2	4.48333	14.67	1.71023	0.0119393	VASH2	PREDICTED: vasohibin-2 isoform X1 [Bubalus bubalis]
XM_025261463.1	4.46333	1.83333	-1.28365	0.041284	NCOA1	PREDICTED: nuclear receptor coactivator 1 isoform X1 [Bubalus bubalis]
TCONS_00050260	4.37333	0.673333	-2.69934	0.0236932	TSPAN14	XP_011886227.1 PREDICTED: tetraspanin-14 isoform X1 [Cercocebus atys]
XM_025284859.1	4.37333	0.673333	-2.69934	0.0237004	TSPAN14	tetraspanin-14 [Bos taurus]
TCONS_00069481	4.35333	0.886667	-2.29566	0.00893968	SEMA6C	XP_019811397.1 PREDICTED: semaphorin-6C isoform X3 [Bos indicus]
XM_025287876.1	4.35333	0.886667	-2.29566	0.00894208	SEMA6C	PREDICTED: semaphorin-6C isoform X1 [Bos indicus]
XM_006058648.2	4.34667	12.6633	1.54268	0.0465256	NEBL	PREDICTED: LIM zinc-binding domain-containing Nebulette isoform X1 [Bubalus bubalis]
XM_025273207.1	4.30333	11.7533	1.44954	0.0361838	FHOD3	FH1/FH2 domain-containing protein 3 [Bos taurus]
TCONS_00131303	4.30333	0.001	-12.0712	0.0059168	PPDPF	XP_012044226.2 PREDICTED: LOW QUALITY PROTEIN: pancreatic progenitor cell differentiation and proliferation factor isoform X1 [Ovis aries]
XM_025284685.1	4.25	28.3933	2.74002	0.000425767	ADAMTS14	PREDICTED: A disintegrin and metalloproteinase with thrombospondin motifs 14 isoform X1 [Bubalus bubalis]
TCONS_00006877	4.19333	12.1433	1.534	0.0151376	PLOD2	XP_006042912.1 PREDICTED: procollagen-lysine,2-oxoglutarate 5-dioxygenase 2-like, partial [Bubalus bubalis]
TCONS_00132435	4.16	17.7767	2.09533	0.0122816	JAG1	XP_014955017.1 PREDICTED: LOW QUALITY PROTEIN: protein jagged-1 isoform X1 [Ovis aries]
XM_025264573.1	4.16	17.7767	2.09533	0.0122804	JAG1	PREDICTED: protein jagged-1 [Bubalus bubalis]
XM_025266856.1	4.14667	12.5	1.5919	0.00927245	Cadm1	PREDICTED: cell adhesion molecule 1 isoform X1 [Odobenus rosmarus divergens]
TCONS_00189551	4.13667	21.2167	2.35866	0.00410492	VGF	XP_006047365.1 PREDICTED: neurosecretory protein VGF [Bubalus bubalis]
XM_025275428.1	4.13667	21.2167	2.35866	0.00410445	VGF	PREDICTED: LOW QUALITY PROTEIN: neurosecretory protein VGF [Capra hircus]
TCONS_00151366	4.07667	0.876667	-2.21729	0.0269067	EMID1	XP_006069956.1 PREDICTED: EMI domain-containing protein 1 isoform X1 [Bubalus bubalis]
XM_006069894.2	4.07667	0.876667	-2.21729	0.026905	EMID1	PREDICTED: EMI domain-containing protein 1 isoform X2 [Bison bison bison]
XM_006067161.2	4.06	0.326667	-3.63559	0.0394873	SAFB2	PREDICTED: scaffold attachment factor B2 isoform X1 [Bubalus bubalis]
XM_025281498.1	4.04333	0.001	-11.9813	0.000554715	SNAPC3	PREDICTED: snRNA-activating protein complex subunit 3 [Bubalus bubalis]
TCONS_00107805	4.00667	1.42667	-1.48975	0.0271088	TMEM229B	XP_004262193.1 PREDICTED: transmembrane protein 229B isoform X1 [Orcinus orca]
XM_025295310.1	4.00667	1.42667	-1.48975	0.0271096	TMEM229B	PREDICTED: transmembrane protein 229B isoform X1 [Ovis aries]
TCONS_00165529	3.96	0.001	-11.9513	0.0019071	-	-
TCONS_00009893	3.95333	1.59333	-1.31102	0.0403205	PIK3CA	NP_776999.1 phosphatidylinositol 4,5-bisphosphate 3-kinase catalytic subunit alpha isoform [Bos taurus]
XM_006054300.2	3.95333	1.59333	-1.31102	0.0403239	PIK3CA	phosphatidylinositol 4,5-bisphosphate 3-kinase catalytic subunit alpha isoform [Bos taurus]
TCONS_00040949	3.91667	1.04667	-1.90382	0.0132544	TMEM245	ELK24573.1 hypothetical protein MDA_GLEAN10018145 [Myotis davidii]
TCONS_00033301	3.84	0.243333	-3.9801	0.0241787	SMG6	NP_001192756.1 telomerase-binding protein EST1A [Bos taurus]
TCONS_00093061	3.76333	15.18	2.01209	0.0321637	ADAM19	XP_010853587.1 PREDICTED: disintegrin and metalloproteinase domain-containing protein 19 isoform X1 [Bison bison bison]
XM_025292330.1	3.76333	15.18	2.01209	0.0321641	ADAM19	PREDICTED: disintegrin and metalloproteinase domain-containing protein 19 isoform X1 [Bison bison bison]
TCONS_00047109	3.76	9.61	1.3538	0.0437816	PPFIBP1	XP_006079606.1 PREDICTED: liprin-beta-1 isoform X2 [Bubalus bubalis]
XM_025283428.1	3.76	9.61	1.3538	0.0437866	PPFIBP1	PREDICTED: liprin-beta-1 isoform X1 [Bos taurus]
TCONS_00110648	3.74	13.98	1.90225	0.0022743	Rgs6	NP_001071363.1 transmembrane 9 superfamily member 2-like [Bos taurus]
XM_025290344.1	3.66	0.706667	-2.37274	0.0413269	Cenpe	PREDICTED: centromere-associated protein E isoform X1 [Bison bison bison]
XM_025292809.1	3.65	26.76	2.87411	0.00455941	FSTL3	PREDICTED: follistatin-related protein 3 isoform X2 [Ovis aries musimon]
TCONS_00037947	3.64	11.7967	1.69637	0.0464474	Ppp1r9b	XP_006062049.1 PREDICTED: neurabin-2 [Bubalus bubalis]
TCONS_00074862	3.63667	17.6133	2.27598	0.0279681	COL6A3	XP_006066773.1 PREDICTED: collagen alpha-3(VI) chain isoform X1 [Bubalus bubalis]
TCONS_00084020	3.59333	1.28	-1.48918	0.0327053	PPP1R9A	XP_010838058.1 PREDICTED: neurabin-1 isoform X3 [Bison bison bison]
XM_025291981.1	3.59333	1.28	-1.48918	0.0327051	PPP1R9A	PREDICTED: neurabin-1 isoform X1 [Bos taurus]
XM_006062859.2	3.58333	0.00333333	-10.0701	4.52708e-11	FXR2	PREDICTED: fragile X mental retardation syndrome-related protein 2 isoform X1 [Bubalus bubalis]
TCONS_00126030	3.56	9.21	1.37132	0.0391256	COL4A2	XP_006042521.1 PREDICTED: collagen alpha-2(IV) chain [Bubalus bubalis]
TCONS_00188400	3.56	0.001	-11.7977	3.2833e-10	CDR2	XP_006061904.1 PREDICTED: cerebellar degeneration-related protein 2 [Bubalus bubalis]
TCONS_00011248	3.51333	11.8433	1.75316	0.0270208	ICOSLG	XP_010833196.1 PREDICTED: ICOS ligand [Bison bison bison]
XM_025274190.1	3.49667	12.36	1.82163	0.0417694	PTPRE	receptor-type tyrosine-protein phosphatase epsilon [Bos taurus]
TCONS_00124716	3.47667	13.59	1.96677	0.0108444	EFNB2	XP_006072338.1 PREDICTED: ephrin-B2 [Bubalus bubalis]
XM_006072276.2	3.47667	13.59	1.96677	0.010844	EFNB2	PREDICTED: ephrin-B2 [Bubalus bubalis]
TCONS_00161230	3.46667	16.4133	2.24325	0.00726	TGFB1	XP_007995085.1 PREDICTED: transforming growth factor beta-1 [Chlorocebus sabaeus]
XM_006052063.2	3.46667	16.4133	2.24325	0.00726004	TGFB1	PREDICTED: transforming growth factor beta-1 isoform X1 [Bubalus bubalis]
TCONS_00189481	3.46667	0.001	-11.7593	0.000987466	MCM7	XP_006053684.1 PREDICTED: DNA replication licensing factor MCM7 isoform X1 [Bubalus bubalis]
TCONS_00009063	3.42	0.001	-11.7398	7.52214e-05	KIAA1524	XP_006075361.1 PREDICTED: protein CIP2A isoform X1 [Bubalus bubalis]
TCONS_00086065	3.42	0.001	-11.7398	0.001015	NDUFB2	XP_006078853.1 PREDICTED: NADH dehydrogenase [ubiquinone] 1 beta subcomplex subunit 2, mitochondrial [Bubalus bubalis]
TCONS_00187552	3.40667	0.66	-2.36782	0.0189284	ZSCAN21	XP_019842738.1 PREDICTED: zinc finger protein with KRAB and SCAN domains 1 [Bos indicus]
XM_025274917.1	3.40667	0.66	-2.36782	0.0189286	ZKSCAN1	PREDICTED: zinc finger protein with KRAB and SCAN domains 1 isoform X3 [Ovis aries musimon]
TCONS_00167866	3.37667	23.0367	2.77026	0.016115	SERPINA11	XP_006049590.1 PREDICTED: serpin A11 [Bubalus bubalis]
TCONS_00146497	3.36	12.47	1.89193	0.0123583	DKK3	XP_005887253.1 PREDICTED: dickkopf-related protein 3 [Bos mutus]
TCONS_00179650	3.34333	9.95667	1.57438	0.0114684	FHOD3	XP_012020029.1 PREDICTED: FH1/FH2 domain-containing protein 3 isoform X14 [Ovis aries musimon]
XM_006041641.2	3.34	0.183333	-4.18731	0.0295731	STRADA	PREDICTED: STE20-related kinase adapter protein alpha isoform X1 [Bubalus bubalis]
TCONS_00100438	3.28667	57.1567	4.12022	0.00941998	THBS2	XP_006061431.1 PREDICTED: thrombospondin-2 [Bubalus bubalis]
TCONS_00050823	3.26333	0.001	-11.6721	0.000122727	TBC1D22A	XP_006075031.1 PREDICTED: TBC1 domain family member 22A isoform X1 [Bubalus bubalis]
TCONS_00069107	3.26	1.07333	-1.60277	0.0209064	IQGAP3	XP_006052034.1 PREDICTED: ras GTPase-activating-like protein IQGAP3 isoform X1 [Bubalus bubalis]
TCONS_00196082	3.22667	9.21333	1.51368	0.0139181	PRKX	XP_006049349.1 PREDICTED: cAMP-dependent protein kinase catalytic subunit PRKX isoform X3 [Bubalus bubalis]
TCONS_00121049	3.21667	0.001	-11.6514	0.00176608	EFEMP1	XP_006068926.1 PREDICTED: EGF-containing fibulin-like extracellular matrix protein 1-like isoform X1 [Bubalus bubalis]
XM_025261052.1	3.21667	0.001	-11.6514	0.00176563	EFEMP1	PREDICTED: EGF-containing fibulin-like extracellular matrix protein 1-like isoform X1 [Bubalus bubalis]
TCONS_00086444	3.21333	11.1733	1.79792	0.0344989	-	CAA10770.1 reverse transcriptase-like [Bos taurus]
XM_006058863.2	3.21	0.001	-11.6484	2.02675e-08	RUFY1	PREDICTED: RUN and FYVE domain-containing protein 1 isoform X1 [Bubalus bubalis]
TCONS_00017310	3.19667	11.4567	1.84155	0.0497107	DDAH2	XP_005904263.1 PREDICTED: protein G6b isoform X3 [Bos mutus]
TCONS_00031284	3.18667	16.3467	2.35888	0.0138805	SOX9	BAD90382.1 mKIAA4243 protein, partial [Mus musculus]
XM_025279387.1	3.18667	16.3467	2.35888	0.0138802	SOX9	PREDICTED: transcription factor SOX-9 [Capra hircus]
TCONS_00160454	3.18667	0.001	-11.6378	0.00085171	DNAJA2	XP_535319.5 PREDICTED: dnaJ homolog subfamily A member 2 [Canis lupus familiaris]
TCONS_00085381	3.16667	1.09667	-1.52984	0.0285712	TNS3	XP_010827315.1 PREDICTED: tensin-3 isoform X3 [Bison bison bison]
TCONS_00173251	3.13667	9.55333	1.60677	0.0141045	CMTM7	XP_015314920.1 PREDICTED: CKLF-like MARVEL transmembrane domain-containing protein 7 isoform X2 [Bos taurus]
TCONS_00118633	3.10667	8.73333	1.49116	0.0372647	MEIS1	EDL07815.1 myeloid ecotropic viral integration site 1, isoform CRA_a, partial [Mus musculus]
TCONS_00196669	3.1	0.423333	-2.8724	0.013296	BCOR	XP_006058758.1 PREDICTED: BCL-6 corepressor-like isoform X6 [Bubalus bubalis]
TCONS_00007478	3.06667	0.883333	-1.79564	0.0042461	TTC3	XP_006044311.1 PREDICTED: E3 ubiquitin-protein ligase TTC3 isoform X1 [Bubalus bubalis]
XM_025293800.1	3.06667	0.883333	-1.79564	0.0042469	TTC3	PREDICTED: E3 ubiquitin-protein ligase TTC3 isoform X1 [Bubalus bubalis]
TCONS_00189218	3.06667	0.001	-11.5825	0.00626727	PSMG3	XP_006046072.1 PREDICTED: proteasome assembly chaperone 3 [Bubalus bubalis]
TCONS_00084293	3.02333	8.98	1.57058	0.0499174	ITGB8	XP_012031864.1 PREDICTED: integrin beta-8 isoform X1 [Ovis aries]
TCONS_00120918	3.01667	0.0966667	-4.96379	0.000614055	LHCGR	XP_005212603.1 PREDICTED: lutropin-choriogonadotropic hormone receptor isoform X3 [Bos taurus]
XM_025261005.1	3.01667	0.0966667	-4.96379	0.000614105	LHCGR	lutropin-choriogonadotropic hormone receptor precursor [Bos taurus]
TCONS_00073312	2.99667	0.623333	-2.26528	0.0109271	AGL	XP_006049838.1 PREDICTED: glycogen debranching enzyme isoform X1 [Bubalus bubalis]
XM_025295577.1	2.97667	0.806667	-1.88365	0.021521	USP8	ubiquitin carboxyl-terminal hydrolase 8 [Bos taurus]
TCONS_00040755	2.97	0.47	-2.65973	0.0123117	CDC14B	NP_001180167.1 dual specificity protein phosphatase CDC14B [Bos taurus]
TCONS_00196718	2.94667	9.79667	1.73321	0.0202989	NDP	XP_005891581.1 PREDICTED: norrin [Bos mutus]
XM_006075330.2	2.94667	9.79667	1.73321	0.0202991	NDP	PREDICTED: norrin [Bos mutus]
TCONS_00103001	2.94	0.001	-11.5216	0.0024638	AIG1	XP_009240616.1 PREDICTED: androgen-induced gene 1 protein [Pongo abelii]
XM_006047076.2	2.93333	0.05	-5.87447	4.28249e-05	SP140	PREDICTED: nuclear body protein SP140-like isoform X1 [Bubalus bubalis]
XM_006046314.2	2.91333	0.001	-11.5085	0.000107733	VGLL3	PREDICTED: transcription cofactor vestigial-like protein 3-like isoform X1 [Bubalus bubalis]
TCONS_00190713	2.89667	0.001	-11.5002	0.00044242	-	XP_006076941.1 PREDICTED: hematological and neurological expressed 1-like protein isoform X1 [Bubalus bubalis]
TCONS_00074790	2.88	0.89	-1.69419	0.0426411	ZMYM4	XP_010839496.1 PREDICTED: zinc finger MYM-type protein 4 isoform X3 [Bison bison bison]
XM_025289113.1	2.88	0.89	-1.69419	0.0426337	ZMYM4	PREDICTED: LOW QUALITY PROTEIN: zinc finger MYM-type protein 4 [Bubalus bubalis]
XM_006060688.2	2.87333	0.001	-11.4885	0.000338142	KANSL1	PREDICTED: KAT8 regulatory NSL complex subunit 1 isoform X1 [Bubalus bubalis]
TCONS_00023251	2.86333	0.983333	-1.54194	0.0343462	CSRNP3	XP_006065195.1 PREDICTED: cysteine/serine-rich nuclear protein 3 isoform X1 [Bubalus bubalis]
XM_006065133.2	2.86333	0.983333	-1.54194	0.0343438	CSRNP3	PREDICTED: cysteine/serine-rich nuclear protein 3 isoform X1 [Bubalus bubalis]
TCONS_00165501	2.85	0.176667	-4.01186	0.00979852	PDZD2	XP_006055871.1 PREDICTED: PDZ domain-containing protein 2 isoform X1 [Bubalus bubalis]
XM_025270662.1	2.85	0.176667	-4.01186	0.00979175	PDZD2	PREDICTED: PDZ domain-containing protein 2 isoform X1 [Bubalus bubalis]
TCONS_00152715	2.84667	0.69	-2.04461	0.0111206	SLC7A11	XP_005895896.1 PREDICTED: cystine/glutamate transporter isoform X1 [Bos mutus]
TCONS_00040339	2.82333	6.98	1.30583	0.0377158	-	XP_006054071.1 PREDICTED: LOW QUALITY PROTEIN: leucine zipper putative tumor suppressor 1 [Bubalus bubalis]
XM_006054009.2	2.82333	6.98	1.30583	0.0377184	N4bp3	leucine-zipper protein FEZ1 [Mus musculus]
TCONS_00080035	2.81333	14.27	2.34263	0.00413799	PARM1	XP_006059711.1 PREDICTED: prostate androgen-regulated mucin-like protein 1 isoform X2 [Bubalus bubalis]
TCONS_00111882	2.81333	0.001	-11.4581	0.000382776	ADAM10	XP_006056808.1 PREDICTED: disintegrin and metalloproteinase domain-containing protein 10 [Bubalus bubalis]
TCONS_00187366	2.76667	11	1.99128	0.009889	FSCN1	XP_006044341.1 PREDICTED: fascin [Bubalus bubalis]
XM_006044279.2	2.76667	11	1.99128	0.00988811	FSCN1	PREDICTED: fascin [Bubalus bubalis]
TCONS_00036638	2.74	22.0633	3.0094	0.00140645	GSN	XP_019822411.1 PREDICTED: gelsolin isoform X1 [Bos indicus]
XM_025282358.1	2.74	22.0633	3.0094	0.00140636	GSN	gelsolin isoform a precursor [Bos taurus]
TCONS_00073283	2.72667	0.001	-11.4129	0.000145033	RTCA	XP_006049858.1 PREDICTED: RNA 3'-terminal phosphate cyclase isoform X1 [Bubalus bubalis]
XM_006056550.2	2.72	7.41333	1.44652	0.0266056	LUZP1	PREDICTED: leucine zipper protein 1 isoform X1 [Bubalus bubalis]
TCONS_00006489	2.7	0.613333	-2.13822	0.0168993	TBL1XR1	XP_007173603.1 PREDICTED: F-box-like/WD repeat-containing protein TBL1XR1-like isoform X1 [Balaenoptera acutorostrata scammoni]
XM_025288188.1	2.7	0.613333	-2.13822	0.0169009	TBL1XR1	F-box-like/WD repeat-containing protein TBL1XR1 [Bos taurus]
TCONS_00195088	2.69667	6.89	1.35333	0.0315137	ACSL4	XP_006071645.1 PREDICTED: long-chain-fatty-acid--CoA ligase 4 isoform X1 [Bubalus bubalis]
XM_025276471.1	2.69667	6.89	1.35333	0.0315104	ACSL4	PREDICTED: long-chain-fatty-acid--CoA ligase 4 isoform X1 [Bubalus bubalis]
TCONS_00176024	2.69333	10.7267	1.99374	0.0319349	LMCD1	XP_006070832.1 PREDICTED: LIM and cysteine-rich domains protein 1 [Bubalus bubalis]
XM_006070770.2	2.69333	10.7267	1.99374	0.031935	LMCD1	PREDICTED: LIM and cysteine-rich domains protein 1 [Bubalus bubalis]
XR_003108979.1	2.67	0.346667	-2.94522	0.0175639	-	-
TCONS_00168558	2.66	0.776667	-1.77606	0.0493644	C15orf39	XP_006080731.1 PREDICTED: uncharacterized protein C15orf39 homolog isoform X1 [Bubalus bubalis]
XM_006080669.2	2.66	0.776667	-1.77606	0.0493899	-	chromosome 15 open reading frame 39, isoform CRA_b [Homo sapiens]
XM_006052836.2	2.66	0.496667	-2.42108	0.0304554	NUF2	PREDICTED: kinetochore protein Nuf2 isoform X2 [Bubalus bubalis]
TCONS_00157912	2.64667	11.24	2.08639	0.00394962	CDH1	XP_006047698.1 PREDICTED: cadherin-1 [Bubalus bubalis]
XM_006047636.2	2.64667	11.24	2.08639	0.00395017	CDH1	PREDICTED: cadherin-1 [Bubalus bubalis]
TCONS_00100437	2.64	44.43	4.07292	8.21521e-08	THBS2	XP_006061431.1 PREDICTED: thrombospondin-2 [Bubalus bubalis]
XM_025294260.1	2.64	44.43	4.07292	8.21151e-08	THBS2	PREDICTED: thrombospondin-2 [Bubalus bubalis]
TCONS_00145942	2.63	0.001	-11.3608	2.70066e-06	RNF169	XP_002693509.1 PREDICTED: E3 ubiquitin-protein ligase RNF169 [Bos taurus]
XM_006062860.2	2.63	0.001	-11.3608	1.82993e-09	FXR2	PREDICTED: fragile X mental retardation syndrome-related protein 2 isoform X1 [Bubalus bubalis]
TCONS_00083980	2.62	0.01	-8.03342	0.00328576	RBM48	XP_006078404.1 PREDICTED: RNA-binding protein 48 [Bubalus bubalis]
TCONS_00086446	2.61667	10.7433	2.03764	0.0181617	-	XP_012770936.1 hypothetical protein, conserved [Babesia bigemina]
TCONS_00189482	2.6	0.001	-11.3443	0.001823	MCM7	XP_006053684.1 PREDICTED: DNA replication licensing factor MCM7 isoform X1 [Bubalus bubalis]
TCONS_00170481	2.57667	0.001	-11.3313	7.60928e-07	MORF4L1	XP_005221943.1 PREDICTED: mortality factor 4-like protein 1 isoform X3 [Bos taurus]
TCONS_00163495	2.56333	9.86333	1.94405	0.00508909	ADAMTS6	XP_006074199.1 PREDICTED: A disintegrin and metalloproteinase with thrombospondin motifs 6 isoform X1 [Bubalus bubalis]
TCONS_00118626	2.55333	7.06333	1.46797	0.0226955	ACTR2	NP_005713.1 actin-related protein 2 isoform b [Homo sapiens]
TCONS_00177076	2.55333	0.001	-11.3182	0.0126987	CLEC3B	XP_006077557.1 PREDICTED: tetranectin [Bubalus bubalis]
XM_006078514.2	2.54	0.336667	-2.91544	0.0466186	Lmln	PREDICTED: leishmanolysin-like peptidase isoform X1 [Bubalus bubalis]
TCONS_00170143	2.47333	0.35	-2.82103	0.0232212	Ptpn9	XP_006080744.1 PREDICTED: tyrosine-protein phosphatase non-receptor type 9 [Bubalus bubalis]
XM_025282129.1	2.46	0.856667	-1.52185	0.0434197	SPIN1	PREDICTED: spindlin-1 isoform X1 [Bos taurus]
TCONS_00195547	2.45667	0.86	-1.51429	0.043058	OCRL	XP_006065707.1 PREDICTED: LOW QUALITY PROTEIN: inositol polyphosphate 5-phosphatase OCRL-1 [Bubalus bubalis]
XM_025276898.1	2.45667	0.86	-1.51429	0.0430586	OCRL	PREDICTED: LOW QUALITY PROTEIN: inositol polyphosphate 5-phosphatase OCRL-1 [Bubalus bubalis]
TCONS_00102575	2.43333	0.06	-5.34183	0.0129186	AKAP12	XP_006080271.1 PREDICTED: A-kinase anchor protein 12 [Bubalus bubalis]
XM_025294365.1	2.43333	0.06	-5.34183	0.0129185	AKAP12	PREDICTED: A-kinase anchor protein 12 [Bubalus bubalis]
TCONS_00006579	2.39667	0.233333	-3.36056	0.0174146	Eif5a2	ELR59265.1 Eukaryotic translation initiation factor 5A-2, partial [Bos mutus]
TCONS_00021241	2.39667	0.01	-7.90489	0.000791389	ECI2	XP_006080185.1 PREDICTED: enoyl-CoA delta isomerase 2, mitochondrial isoform X1 [Bubalus bubalis]
TCONS_00197660	2.39667	0.001	-11.2268	0.00275683	Prps1	ELR51492.1 Ribose-phosphate pyrophosphokinase 1, partial [Bos mutus]
TCONS_00187508	2.38667	0.14	-4.0915	0.00229758	-	XP_006041409.1 PREDICTED: zinc finger and SCAN domain-containing protein 25 [Bubalus bubalis]
XM_025274947.1	2.38667	0.14	-4.0915	0.00229671	ZNF16	PREDICTED: zinc finger and SCAN domain-containing protein 25 [Bubalus bubalis]
XM_006059336.2	2.37667	14.05	2.56356	0.0230234	COX7B	cytochrome c oxidase subunit 7B, mitochondrial precursor [Bos taurus]
TCONS_00060846	2.37667	0.001	-11.2147	0.00811006	TSG101	NP_001091464.1 tumor susceptibility gene 101 protein [Bos taurus]
TCONS_00019124	2.37	0.246667	-3.26425	0.00142357	RBM43	XP_006043248.1 PREDICTED: RNA-binding protein 43-like, partial [Bubalus bubalis]
XM_006052122.2	2.37	0.246667	-3.26425	0.00142383	RBM43	PREDICTED: RNA-binding protein 43-like, partial [Bubalus bubalis]
XM_025279948.1	2.36667	0.303333	-2.96388	0.0208856	KIF18B	PREDICTED: kinesin-like protein KIF18B isoform X2 [Bubalus bubalis]
TCONS_00164073	2.36333	0.5	-2.24082	0.0281258	PRLR	XP_006071962.1 PREDICTED: prolactin receptor isoform X1 [Bubalus bubalis]
XM_025270633.1	2.36333	0.5	-2.24082	0.0281256	PRLR	PREDICTED: prolactin receptor isoform X1 [Bubalus bubalis]
TCONS_00008956	2.36	0.001	-11.2046	0.000757619	TOMM70A	XP_004858034.1 PREDICTED: mitochondrial import receptor subunit TOM70 [Heterocephalus glaber]
TCONS_00111771	2.35	0.57	-2.04363	0.0305567	FAM214A	XP_005909735.1 PREDICTED: protein FAM214A [Bos mutus]
XM_025295618.1	2.35	0.57	-2.04363	0.0305539	FAM214A	PREDICTED: protein FAM214A isoform X3 [Bubalus bubalis]
TCONS_00016497	2.31333	9.93333	2.1023	0.0377204	Bmp6	XP_011983892.1 PREDICTED: bone morphogenetic protein 6 isoform X4 [Ovis aries musimon]
XM_025295315.1	2.31333	9.93333	2.1023	0.037722	Bmp6	bone morphogenetic protein 6 precursor [Bubalus bubalis]
TCONS_00139160	2.29667	0.723333	-1.66681	0.0296886	RBM12B	XP_006055238.1 PREDICTED: RNA-binding protein 12B isoform X1 [Bubalus bubalis]
XM_006059167.2	2.28333	0.001	-11.1569	0.000491099	PPT2	PREDICTED: lysosomal thioesterase PPT2 isoform X1 [Bubalus bubalis]
TCONS_00039848	2.26667	5.9	1.38014	0.0439565	SMARCA2	NP_001092585.1 probable global transcription activator SNF2L2 [Bos taurus]
TCONS_00037448	2.24	7.52	1.74723	0.0114115	ITGB3	XP_006060761.1 PREDICTED: integrin beta-3 [Bubalus bubalis]
TCONS_00023798	2.18667	0.126667	-4.10962	0.00829525	R3HDM1	XP_006048267.1 PREDICTED: R3H domain-containing protein 1 isoform X6 [Bubalus bubalis]
TCONS_00086134	2.18333	6.10667	1.48385	0.0381436	Zyx	XP_006071932.1 PREDICTED: zyxin [Bubalus bubalis]
XM_006071870.2	2.18333	6.10667	1.48385	0.0381354	Zyx	PREDICTED: zyxin [Bubalus bubalis]
TCONS_00152136	2.17333	0.00333333	-9.34873	9.03178e-05	SCARB1	XP_006050059.1 PREDICTED: scavenger receptor class B member 1 isoform X1 [Bubalus bubalis]
XM_006073849.2	2.17	13.08	2.5916	0.00196483	Kctd12	PREDICTED: BTB/POZ domain-containing protein KCTD12-like [Bubalus bubalis]
XM_025295297.1	2.17	7.97333	1.87749	0.0168394	Galnt16	PREDICTED: polypeptide N-acetylgalactosaminyltransferase 16 isoform X1 [Bubalus bubalis]
TCONS_00110888	2.17	7.97333	1.87749	0.0168523	GALNT16	XP_005623630.1 PREDICTED: polypeptide N-acetylgalactosaminyltransferase 16 isoform X2 [Canis lupus familiaris]
TCONS_00047670	2.16333	0.203333	-3.41134	0.0399199	Myl6b	XP_006075106.1 PREDICTED: myosin light chain 6B [Bubalus bubalis]
XM_025283736.1	2.16333	0.203333	-3.41134	0.0399318	MYL6B	PREDICTED: myosin light chain 6B [Bubalus bubalis]
XM_025269349.1	2.14	0.01	-7.74147	0.000185443	SYMPK	PREDICTED: symplekin isoform X1 [Bubalus bubalis]
TCONS_00169516	2.12333	5.46333	1.36345	0.0382815	EML1	XP_017921833.1 PREDICTED: echinoderm microtubule-associated protein-like 1 isoform X6 [Capra hircus]
XM_025271667.1	2.12333	5.46333	1.36345	0.0382819	EML1	PREDICTED: echinoderm microtubule-associated protein-like 1 isoform X4 [Bubalus bubalis]
TCONS_00121964	2.08	7.2	1.79141	0.0298285	EFR3B	XP_006055129.1 PREDICTED: protein EFR3 homolog B [Bubalus bubalis]
XM_006045748.2	2.01667	37.0567	4.19969	0.000380796	RPL9	60S ribosomal protein L9 [Bos taurus]
TCONS_00159288	2.01667	0.0233333	-6.43344	0.00280195	PTOV1	NP_001077249.1 prostate tumor-overexpressed gene 1 protein homolog [Bos taurus]
TCONS_00062843	2.00667	0.15	-3.74177	0.00800547	PEX10	XP_019832017.1 PREDICTED: peroxisome biogenesis factor 10 isoform X2 [Bos indicus]
XM_025285775.1	2.00667	0.15	-3.74177	0.00800581	PEX10	PREDICTED: peroxisome biogenesis factor 10 isoform X2 [Bos indicus]
TCONS_00047818	2.00667	0.0966667	-4.37564	0.000540593	MON2	XP_003582262.1 PREDICTED: protein MON2 homolog isoform X2 [Bos taurus]
XM_025268066.1	2.00667	0.001	-10.9706	2.20363e-11	JADE1	PREDICTED: protein Jade-1 isoform X2 [Bubalus bubalis]
XM_025264931.1	2	0.213333	-3.22882	0.0161197	RIPK1	PREDICTED: receptor-interacting serine/threonine-protein kinase 1 [Bubalus bubalis]
TCONS_00176825	1.99	7.4	1.89476	0.0282238	GNAI2	XP_004451880.1 PREDICTED: guanine nucleotide-binding protein G(i) subunit alpha-2 isoform X1 [Dasypus novemcinctus]
XM_006069583.2	1.98333	11.2933	2.50947	0.000245019	NUAK1	PREDICTED: NUAK family SNF1-like kinase 1 [Bubalus bubalis]
TCONS_00162357	1.97	0.223333	-3.14093	0.047286	MZF1	XP_006067344.1 PREDICTED: myeloid zinc finger 1 [Bubalus bubalis]
XM_006071173.2	1.95667	0.001	-10.9342	9.93263e-06	EARS2	PREDICTED: probable glutamate--tRNA ligase, mitochondrial [Bubalus bubalis]
TCONS_00168827	1.94667	0.001	-10.9268	0.000168117	FURIN	XP_015108104.1 PREDICTED: furin isoform X2 [Vicugna pacos]
XM_025271757.1	1.94667	0.001	-10.9268	0.000168117	FURIN	PREDICTED: furin isoform X1 [Bubalus bubalis]
TCONS_00119407	1.93333	0.49	-1.98024	0.0304477	SLC25A25	XP_005908520.1 PREDICTED: calcium-binding mitochondrial carrier protein SCaMC-2 isoform X3 [Bos mutus]
XM_025275608.1	1.92667	0.001	-10.9119	0.000246078	NAA60	N-alpha-acetyltransferase 60 [Bos taurus]
TCONS_00071006	1.91333	0.1	-4.25802	0.0389334	LRP8	XP_015975895.1 PREDICTED: low-density lipoprotein receptor-related protein 8 isoform X10 [Rousettus aegyptiacus]
XM_025288707.1	1.91333	0.1	-4.25802	0.03893	Lrp8	PREDICTED: low-density lipoprotein receptor-related protein 8 isoform X1 [Capra hircus]
TCONS_00151584	1.90333	13.8067	2.85876	0.0175502	MLEC	XP_006053007.1 PREDICTED: malectin [Bubalus bubalis]
XM_025266252.1	1.90333	0.001	-10.8943	2.76669e-12	HIPK3	PREDICTED: homeodomain-interacting protein kinase 3-like isoform X1 [Bubalus bubalis]
TCONS_00038652	1.89667	4.79667	1.33857	0.031476	SGSM2	XP_006079808.1 PREDICTED: small G protein signaling modulator 2 isoform X1 [Bubalus bubalis]
TCONS_00004402	1.89333	26.27	3.79442	2.96722e-05	PDLIM3	XP_006044126.1 PREDICTED: PDZ and LIM domain protein 3 isoform X2 [Bubalus bubalis]
XM_006044064.2	1.89333	26.27	3.79442	2.97393e-05	PDLIM3	PREDICTED: PDZ and LIM domain protein 3 isoform X1 [Bubalus bubalis]
TCONS_00196755	1.88	0.001	-10.8765	0.00825595	FUNDC1	XP_010612375.1 PREDICTED: FUN14 domain-containing protein 1 isoform X1 [Fukomys damarensis]
TCONS_00088868	1.87667	0.001	-10.874	5.43653e-07	ABCF2	XP_005907797.1 PREDICTED: ATP-binding cassette sub-family F member 2 [Bos mutus]
XM_025267047.1	1.87333	10.7267	2.51752	0.00430175	LIF	leukemia inhibitory factor precursor [Bubalus bubalis]
TCONS_00088663	1.87333	5.91	1.65755	0.0347401	DENND2A	XP_011994655.1 PREDICTED: DENN domain-containing protein 2A isoform X2 [Ovis aries musimon]
XM_025291656.1	1.87333	5.91	1.65755	0.0347364	DENND2A	PREDICTED: DENN domain-containing protein 2A isoform X1 [Bubalus bubalis]
TCONS_00052989	1.87	6.30333	1.75308	0.0220973	Ppm1h	XP_007105323.1 PREDICTED: protein phosphatase 1H [Physeter catodon]
TCONS_00108251	1.87	6.02667	1.68832	0.030128	TMOD2	XP_011974017.1 PREDICTED: tropomodulin-2 [Ovis aries musimon]
TCONS_00098751	1.85333	7.58667	2.03334	0.0266888	ADAMTS2	NP_777056.1 A disintegrin and metalloproteinase with thrombospondin motifs 2 precursor [Bos taurus]
TCONS_00021133	1.82333	8.78667	2.26874	0.0364308	HSPB7	XP_006066657.1 PREDICTED: heat shock protein beta-7 [Bubalus bubalis]
XM_006066595.2	1.82333	8.78667	2.26874	0.0364324	HSPB7	PREDICTED: heat shock protein beta-7 [Bubalus bubalis]
TCONS_00144779	1.82333	4.45	1.28723	0.0486684	FDXACB1	XP_006065325.1 PREDICTED: ferredoxin-fold anticodon-binding domain-containing protein 1 [Bubalus bubalis]
XR_003109913.1	1.82333	0.00333333	-9.0954	2.73505e-08	-	-
XM_006080682.2	1.82	5.49	1.59287	0.0137962	PTPN9	PREDICTED: tyrosine-protein phosphatase non-receptor type 9 [Bubalus bubalis]
TCONS_00079847	1.81667	0.643333	-1.49766	0.0355617	AFF1	XP_006055442.1 PREDICTED: AF4/FMR2 family member 1 isoform X3 [Bubalus bubalis]
XM_006055380.2	1.81667	0.643333	-1.49766	0.035553	AFF1	PREDICTED: AF4/FMR2 family member 1 isoform X1 [Bubalus bubalis]
TCONS_00152716	1.81333	0.313333	-2.53287	0.0487264	SLC7A11	XP_005691300.2 PREDICTED: cystine/glutamate transporter isoform X1 [Capra hircus]
TCONS_00176027	1.81	9.22667	2.34982	0.00567	LMCD1	XP_005895577.1 PREDICTED: LIM and cysteine-rich domains protein 1 isoform X1 [Bos mutus]
TCONS_00094938	1.81	4.68333	1.37155	0.0374454	Zswim4	XP_006079942.1 PREDICTED: zinc finger SWIM domain-containing protein 4 isoform X1 [Bubalus bubalis]
TCONS_00098084	1.79	8.14333	2.18566	0.0468349	CNN1	XP_006184943.1 PREDICTED: calponin-1 [Camelus ferus]
XM_006063883.2	1.79	8.14333	2.18566	0.0468364	CNN1	PREDICTED: calponin-1 [Camelus ferus]
TCONS_00124974	1.78333	5.25	1.55774	0.0434761	SPRY2	NP_001069615.1 protein sprouty homolog 2 [Bos taurus]
XM_006079228.2	1.78333	5.25	1.55774	0.0434803	SPRY2	protein sprouty homolog 2 [Bos taurus]
TCONS_00197176	1.77333	0.001	-10.7922	1.6998e-06	USP11	XP_006058843.1 PREDICTED: ubiquitin carboxyl-terminal hydrolase 11 isoform X1 [Bubalus bubalis]
TCONS_00071427	1.77	0.563333	-1.65169	0.0280411	MTF1	XP_006077622.1 PREDICTED: metal regulatory transcription factor 1 [Bubalus bubalis]
TCONS_00109242	1.76333	4.85667	1.46166	0.037667	ARHGEF40	XP_006062138.1 PREDICTED: rho guanine nucleotide exchange factor 40 isoform X2 [Bubalus bubalis]
XM_006062076.2	1.76333	4.85667	1.46166	0.0376782	ARHGEF40	PREDICTED: rho guanine nucleotide exchange factor 40 isoform X1 [Bubalus bubalis]
XM_025295092.1	1.75667	0.001	-10.7786	7.57945e-05	TTC7B	PREDICTED: tetratricopeptide repeat protein 7B isoform X7 [Ovis aries musimon]
TCONS_00111710	1.75333	0.126667	-3.79099	0.0321706	CYP19A1	NP_001277892.1 cytochrome P450 19A1-like [Bubalus bubalis]
TCONS_00072369	1.74667	0.001	-10.7704	0.00108328	SYT11	XP_010836569.1 PREDICTED: synaptotagmin-11 [Bison bison bison]
XM_025274624.1	1.73333	5.93	1.77448	0.0327347	MICALL2	PREDICTED: MICAL-like protein 2 isoform X1 [Bubalus bubalis]
TCONS_00161484	1.72667	0.001	-10.7538	0.00159132	Strn4	XP_011983444.1 PREDICTED: striatin-4 isoform X2 [Ovis aries musimon]
TCONS_00036240	1.72	0.343333	-2.32473	0.0247511	RAD23B	XP_006079472.1 PREDICTED: UV excision repair protein RAD23 homolog B [Bubalus bubalis]
XM_025282187.1	1.72	0.343333	-2.32473	0.0247482	RAD23B	PREDICTED: UV excision repair protein RAD23 homolog B [Bubalus bubalis]
TCONS_00183729	1.71667	0.366667	-2.22707	0.0240978	PLEKHA1	XP_006046085.1 PREDICTED: pleckstrin homology domain-containing family A member 1 isoform X1 [Bubalus bubalis]
XM_006046023.2	1.71667	0.366667	-2.22707	0.0241	PLEKHA1	PREDICTED: pleckstrin homology domain-containing family A member 1 isoform X1 [Bubalus bubalis]
TCONS_00036828	1.71667	0.001	-10.7454	0.02026	FAM104A	XP_006047622.1 PREDICTED: protein FAM104A [Bubalus bubalis]
TCONS_00163668	1.71	8.64	2.33703	0.0107276	ANKRD55	XP_015314552.1 PREDICTED: ankyrin repeat domain-containing protein 55 isoform X1 [Bos taurus]
XM_006071612.2	1.69667	7.09	2.06308	0.0226622	ITGB8	PREDICTED: integrin beta-8 isoform X1 [Ovis aries]
TCONS_00095815	1.69333	4.99333	1.56014	0.0356397	NR2F1	NP_786998.1 COUP transcription factor 1 [Bos taurus]
XM_025292222.1	1.69333	4.99333	1.56014	0.0356407	NR2F1	COUP transcription factor 1 [Bos taurus]
TCONS_00086461	1.68667	6.31	1.90347	0.0222789	-	ELR50693.1 Spectrin beta chain, brain 2 [Bos mutus]
XM_006079747.2	1.68	4.59667	1.45213	0.0321496	Sgsm2	PREDICTED: small G protein signaling modulator 2 isoform X1 [Bubalus bubalis]
TCONS_00109069	1.67667	4.64333	1.46956	0.029705	BMF	XP_008534568.1 PREDICTED: LOW QUALITY PROTEIN: bcl-2-modifying factor [Equus przewalskii]
XM_006073028.2	1.67667	4.64333	1.46956	0.0297061	-	-
TCONS_00150859	1.67333	6.42	1.93985	0.0384597	ARHGAP10	NP_001070298.1 rho GTPase-activating protein 10 [Bos taurus]
TCONS_00196569	1.66333	6.57667	1.98328	0.00429858	Dmd	XP_012783201.1 PREDICTED: dystrophin [Ochotona princeps]
XM_006058094.2	1.66333	6.57667	1.98328	0.00429354	DMD	PREDICTED: dystrophin isoform X1 [Bos mutus]
TCONS_00151110	1.65	0.001	-10.6883	0.00258724	COMT	XP_010812582.1 PREDICTED: catechol O-methyltransferase [Bos taurus]
TCONS_00037216	1.64667	0.001	-10.6853	0.00773457	ARHGDIA	XP_006753081.1 PREDICTED: rho GDP-dissociation inhibitor 1 isoform X1 [Myotis davidii]
TCONS_00169517	1.64	0.0666667	-4.62059	0.000340687	EML1	XP_006079178.1 PREDICTED: echinoderm microtubule-associated protein-like 1 isoform X6 [Bubalus bubalis]
TCONS_00096817	1.64	0.001	-10.6795	0.00273172	PAIP2	XP_006903846.1 PREDICTED: LOW QUALITY PROTEIN: poly(A) binding protein interacting protein 2 [Elephantulus edwardii]
TCONS_00081007	1.63667	4.28	1.38685	0.048753	Ank2	XP_009238545.1 PREDICTED: ankyrin-2 isoform X2 [Pongo abelii]
TCONS_00133400	1.63333	8.41	2.36429	0.00125859	PMEPA1	XP_006049087.1 PREDICTED: transmembrane prostate androgen-induced protein isoform X1 [Bubalus bubalis]
XM_025263750.1	1.63333	8.41	2.36429	0.00125848	PMEPA1	PREDICTED: protein TMEPAI isoform X2 [Ovis aries musimon]
TCONS_00018834	1.61667	0.19	-3.08895	0.0440056	SCN3A	XP_008685716.1 PREDICTED: sodium channel protein type 3 subunit alpha [Ursus maritimus]
TCONS_00006290	1.61667	0.146667	-3.46241	0.012775	MASP1	XP_005899709.1 PREDICTED: mannan-binding lectin serine protease 1 isoform X1 [Bos mutus]
XM_025286704.1	1.61667	0.146667	-3.46241	0.0127751	MASP1	PREDICTED: mannan-binding lectin serine protease 1 isoform X1 [Bos taurus]
TCONS_00008715	1.61333	0.443333	-1.86358	0.0328957	GABPA	KFO21563.1 GA-binding protein alpha chain [Fukomys damarensis]
XM_025282021.1	1.61333	0.443333	-1.86358	0.0328748	GABPA	PREDICTED: LOW QUALITY PROTEIN: GA-binding protein alpha chain [Bubalus bubalis]
TCONS_00159709	1.61	0.0633333	-4.66795	0.00412524	ZNF667	XP_017918918.1 PREDICTED: zinc finger protein 667 [Capra hircus]
XM_025270298.1	1.61	0.0633333	-4.66795	0.00412557	ZNF667	PREDICTED: zinc finger protein 667 [Bubalus bubalis]
TCONS_00175964	1.59	0.02	-6.31288	0.00156527	BRPF1	XP_006070795.1 PREDICTED: peregrin isoform X3 [Bubalus bubalis]
TCONS_00161545	1.59	0.001	-10.6348	1.3864e-05	TMEM143	XP_005219261.2 PREDICTED: transmembrane protein 143 isoform X2 [Bos taurus]
TCONS_00039123	1.58333	11.7267	2.88876	0.013207	VMP1	XP_019836355.1 PREDICTED: vacuole membrane protein 1 isoform X2 [Bos indicus]
XM_025281176.1	1.58333	11.7267	2.88876	0.0132077	VMP1	PREDICTED: vacuole membrane protein 1 isoform X1 [Bubalus bubalis]
XM_025271477.1	1.58333	5.04333	1.67141	0.0462618	HMGA1	high mobility group protein HMG-I/HMG-Y [Bos taurus]
TCONS_00158556	1.58333	0.001	-10.6287	0.000678664	-	XP_007115342.1 PREDICTED: zinc finger protein 658-like [Physeter catodon]
XM_025291949.1	1.57333	5.76	1.87224	0.0481872	DNAJB6	PREDICTED: dnaJ homolog subfamily B member 6 isoform X1 [Capra hircus]
TCONS_00112344	1.57	0.18	-3.1247	0.0398095	Dll4	XP_016836211.1 PREDICTED: delta-like protein 4 isoform X1 [Cricetulus griseus]
TCONS_00134611	1.56333	0.26	-2.58804	0.0236865	MASTL	XP_006063226.1 PREDICTED: serine/threonine-protein kinase greatwall isoform X3 [Bubalus bubalis]
XM_006055326.2	1.56333	0.0866667	-4.173	0.00739149	MON1B	PREDICTED: vacuolar fusion protein MON1 homolog B isoform X1 [Bubalus bubalis]
TCONS_00170188	1.56	0.001	-10.6073	2.28573e-06	FBXO22	XP_006044465.1 PREDICTED: F-box only protein 22 isoform X2 [Bubalus bubalis]
TCONS_00149768	1.55333	0.323333	-2.26427	0.0499874	TTC28	XP_006054237.1 PREDICTED: tetratricopeptide repeat protein 28 isoform X1 [Bubalus bubalis]
XM_006054175.2	1.55333	0.323333	-2.26427	0.0499543	TTC28	PREDICTED: tetratricopeptide repeat protein 28 isoform X1 [Bubalus bubalis]
XM_025280408.1	1.55333	0.00333333	-8.86419	6.64858e-05	MPRIP	PREDICTED: centrosome-associated protein CEP250-like isoform X1 [Bubalus bubalis]
TCONS_00133030	1.54333	0.001	-10.5918	0.0178976	NNAT	XP_004014877.1 PREDICTED: neuronatin isoform X1 [Ovis aries]
TCONS_00070793	1.53667	4.14	1.42983	0.0290236	DOCK7	XP_005204575.1 PREDICTED: dedicator of cytokinesis protein 7 isoform X1 [Bos taurus]
XM_025288572.1	1.53667	4.14	1.42983	0.0290244	DOCK7	PREDICTED: dedicator of cytokinesis protein 7 isoform X1 [Bubalus bubalis]
XM_025282360.1	1.51667	8.87	2.54803	0.00155991	GSN	gelsolin isoform a precursor [Bos taurus]
TCONS_00120372	1.50667	0.216667	-2.79781	0.0461977	DYSF	XP_006066730.1 PREDICTED: dysferlin isoform X12 [Bubalus bubalis]
XM_006066668.2	1.50667	0.216667	-2.79781	0.0461902	DYSF	PREDICTED: dysferlin isoform X4 [Bubalus bubalis]
TCONS_00135294	1.50333	6.52	2.11671	0.0115953	ISM1	XP_006051383.1 PREDICTED: isthmin-1 isoform X1 [Bubalus bubalis]
TCONS_00101880	1.50333	0.433333	-1.79462	0.0461331	HEY2	NP_001178984.1 hairy/enhancer-of-split related with YRPW motif protein 2 [Bos taurus]
XM_006042571.2	1.50333	0.433333	-1.79462	0.0461341	HEY2	hairy/enhancer-of-split related with YRPW motif protein 2 [Bos taurus]
XM_025272699.1	1.50333	0.001	-10.5539	0.00185823	PXK	PREDICTED: PX domain-containing protein kinase-like protein isoform X5 [Bos indicus]
XM_025293944.1	1.49667	0.00333333	-8.81057	0.00221478	Hnrnph1	PREDICTED: heterogeneous nuclear ribonucleoprotein H isoform X1 [Ovis aries]
TCONS_00098757	1.49667	0.00333333	-8.81057	0.00230791	Hnrnph1	XP_013842975.1 PREDICTED: heterogeneous nuclear ribonucleoprotein H isoform X1 [Sus scrofa]
TCONS_00169269	1.46667	4.49667	1.61631	0.0443807	MARK3	XP_011954474.1 PREDICTED: MAP/microtubule affinity-regulating kinase 3 isoform X9 [Ovis aries]
XM_025271142.1	1.46667	4.49667	1.61631	0.0443826	Mark3	PREDICTED: MAP/microtubule affinity-regulating kinase 3 isoform X1 [Ovis aries]
TCONS_00062771	1.46667	0.001	-10.5183	0.0167567	AURKAIP1	XP_006066983.1 PREDICTED: aurora kinase A-interacting protein isoform X1 [Bubalus bubalis]
XM_006066925.2	1.46667	0.001	-10.5183	0.0167535	AURKAIP1	PREDICTED: aurora kinase A-interacting protein isoform X1 [Bubalus bubalis]
TCONS_00139988	1.44667	0.08	-4.17659	5.13758e-05	CSPP1	XP_006069584.1 PREDICTED: centrosome and spindle pole-associated protein 1 isoform X1 [Bubalus bubalis]
TCONS_00037303	1.44333	0.156667	-3.20363	0.0371879	-	XP_006053442.1 PREDICTED: secreted and transmembrane protein 1A-like [Bubalus bubalis]
XM_006059928.2	1.44	7.29333	2.34051	0.0083741	MEIS1	PREDICTED: homeobox protein Meis1 isoform X1 [Capra hircus]
TCONS_00062743	1.43667	3.69	1.3609	0.0458425	ACAP3	XP_006067021.1 PREDICTED: arf-GAP with coiled-coil, ANK repeat and PH domain-containing protein 3 isoform X2 [Bubalus bubalis]
XM_006066959.2	1.43667	3.69	1.3609	0.0458416	ACAP3	PREDICTED: arf-GAP with coiled-coil, ANK repeat and PH domain-containing protein 3 isoform X1 [Bubalus bubalis]
TCONS_00102170	1.42667	4.84333	1.76335	0.0434262	SLC17A5	XP_005210701.1 PREDICTED: sialin isoform X2 [Bos taurus]
XM_025294875.1	1.42667	4.84333	1.76335	0.0434287	SLC17A5	PREDICTED: sialin isoform X1 [Bubalus bubalis]
TCONS_00070584	1.42667	0.001	-10.4784	3.46041e-08	ZZZ3	ELR55626.1 ZZ-type zinc finger-containing protein 3, partial [Bos mutus]
TCONS_00087144	1.40667	0.001	-10.4581	0.000500564	PUS7	XP_006070197.1 PREDICTED: pseudouridylate synthase 7 homolog isoform X1 [Bubalus bubalis]
XM_025286936.1	1.39333	6.02	2.11122	0.00592897	IGF2	PREDICTED: insulin-like growth factor II isoform X1 [Bubalus bubalis]
TCONS_00061718	1.39333	6.02	2.11122	0.00592441	IGF2	XP_006051530.1 PREDICTED: insulin-like growth factor II isoform X1 [Bubalus bubalis]
TCONS_00189517	1.39333	0.001	-10.4443	0.000337014	TFR2	XP_006046530.1 PREDICTED: transferrin receptor protein 2 isoform X1 [Bubalus bubalis]
XR_003109122.1	1.39	8.06667	2.53689	0.0279891	-	-
TCONS_00194059	1.39	5.73667	2.04513	0.0466066	Phex	XP_006048976.1 PREDICTED: phosphate-regulating neutral endopeptidase isoform X1 [Bubalus bubalis]
XM_025261872.1	1.39	0.001	-10.4409	0.000309997	PRRC2B	PREDICTED: LOW QUALITY PROTEIN: proline-rich coiled-coil 2B [Bubalus bubalis]
TCONS_00088604	1.38333	3.23	1.22339	0.0391748	HIPK2	XP_011994680.1 PREDICTED: homeodomain-interacting protein kinase 2 isoform X2 [Ovis aries musimon]
XM_025291634.1	1.38333	3.23	1.22339	0.0391717	HIPK2	PREDICTED: homeodomain-interacting protein kinase 2 isoform X2 [Ovis aries musimon]
TCONS_00072393	1.37667	4.86667	1.82175	0.0253382	RUSC1	XP_006060926.1 PREDICTED: RUN and SH3 domain-containing protein 1 isoform X2 [Bubalus bubalis]
XM_006060864.2	1.37667	4.86667	1.82175	0.0253599	Rusc1	PREDICTED: RUN and SH3 domain-containing protein 1 isoform X1 [Bubalus bubalis]
TCONS_00035870	1.37333	3.27333	1.25308	0.0461744	PTPDC1	XP_006068031.1 PREDICTED: protein tyrosine phosphatase domain-containing protein 1 isoform X3 [Bubalus bubalis]
XM_025295542.1	1.37	7.88333	2.52463	0.00185029	FBN1	PREDICTED: fibrillin-1 [Bubalus bubalis]
TCONS_00069148	1.37	4.87	1.82975	0.0494258	ARHGEF2	XP_006052073.1 PREDICTED: rho guanine nucleotide exchange factor 2 isoform X2 [Bubalus bubalis]
XM_006052016.2	1.37	4.87	1.82975	0.0494284	ARHGEF2	PREDICTED: rho guanine nucleotide exchange factor 2 isoform X1 [Bison bison bison]
TCONS_00084048	1.36667	0.03	-5.50956	0.000139108	C1GALT1	XP_006074644.1 PREDICTED: glycoprotein-N-acetylgalactosamine 3-beta-galactosyltransferase 1-like isoform X1 [Bubalus bubalis]
TCONS_00047417	1.36333	3.56333	1.38609	0.0354115	NT5DC3	XP_599179.3 PREDICTED: 5'-nucleotidase domain-containing protein 3 isoform X1 [Bos taurus]
TCONS_00022762	1.36333	0.001	-10.4129	3.65689e-05	COL21A1	DAA16698.1 TPA: collagen, type XXI, alpha 1 [Bos taurus]
TCONS_00184346	1.35667	11.2367	3.05008	0.000370773	LOXL4	XP_006061196.1 PREDICTED: lysyl oxidase homolog 4 [Bubalus bubalis]
TCONS_00161327	1.34333	0.0266667	-5.65464	0.00507059	XRCC1	XP_006052476.1 PREDICTED: DNA repair protein XRCC1 isoform X3 [Bubalus bubalis]
XM_006052414.2	1.34333	0.0266667	-5.65464	0.00506947	XRCC1	PREDICTED: DNA repair protein XRCC1 isoform X1 [Bubalus bubalis]
TCONS_00025292	1.33667	0.103333	-3.69326	0.0483629	NBL1	XP_012024665.1 PREDICTED: neuroblastoma suppressor of tumorigenicity 1 isoform X3 [Ovis aries musimon]
XM_006068100.2	1.33667	0.103333	-3.69326	0.0483583	NBL1	PREDICTED: neuroblastoma suppressor of tumorigenicity 1 isoform X1 [Bubalus bubalis]
TCONS_00143207	1.33667	0.001	-10.3844	0.00112724	med19a	XP_010831931.1 PREDICTED: mediator of RNA polymerase II transcription subunit 19 [Bison bison bison]
XM_006046627.2	1.32333	0.0966667	-3.77501	0.0376693	CSAD	PREDICTED: cysteine sulfinic acid decarboxylase isoform X1 [Bubalus bubalis]
TCONS_00176543	1.32333	0.001	-10.37	3.32347e-05	RPP14	XP_011981587.1 PREDICTED: ribonuclease P protein subunit p14 isoform X2 [Ovis aries musimon]
TCONS_00196081	1.29	5.26	2.02769	0.00232217	PRKX	XP_006049349.1 PREDICTED: cAMP-dependent protein kinase catalytic subunit PRKX isoform X3 [Bubalus bubalis]
TCONS_00085504	1.29	0.001	-10.3332	0.0247612	Lsm8	XP_006058898.1 PREDICTED: N-alpha-acetyltransferase 38, NatC auxiliary subunit, partial [Bubalus bubalis]
TCONS_00113560	1.28667	0.02	-6.00749	3.18172e-06	YTHDC2	XP_006078326.1 PREDICTED: LOW QUALITY PROTEIN: probable ATP-dependent RNA helicase YTHDC2-like [Bubalus bubalis]
XM_025296435.1	1.28667	0.02	-6.00749	3.18115e-06	Ythdc2	PREDICTED: LOW QUALITY PROTEIN: probable ATP-dependent RNA helicase YTHDC2-like [Bubalus bubalis]
TCONS_00198141	1.28333	2.81333	1.13238	0.0452264	FSIP2	XP_012027193.1 PREDICTED: fibrous sheath-interacting protein 2-like isoform X2 [Ovis aries musimon]
TCONS_00049400	1.27667	0.07	-4.18888	0.00638611	ZNF33B	XP_010858424.1 PREDICTED: zinc finger protein 33B isoform X1 [Bison bison bison]
XR_003109874.1	1.25333	0.0233333	-5.74723	0.0163905	-	-
TCONS_00133491	1.25	3.55333	1.50724	0.0274596	LAMA5	XP_006072368.1 PREDICTED: laminin subunit alpha-5, partial [Bubalus bubalis]
XM_025263807.1	1.25	3.55333	1.50724	0.0274576	LAMA5	PREDICTED: laminin subunit alpha-5, partial [Bubalus bubalis]
TCONS_00127544	1.24	0.001	-10.2761	0.000955625	GPALPP1	XP_006053451.1 PREDICTED: GPALPP motifs-containing protein 1 isoform X1 [Bubalus bubalis]
XM_006053390.2	1.24	0.001	-10.2761	0.000955689	GPALPP1	PREDICTED: GPALPP motifs-containing protein 1 isoform X1 [Bubalus bubalis]
TCONS_00102113	1.22667	0.23	-2.41504	0.039895	Phip	XP_011985640.1 PREDICTED: PH-interacting protein isoform X6 [Ovis aries musimon]
XM_025294847.1	1.22667	0.23	-2.41504	0.039898	PHIP	PREDICTED: PH-interacting protein isoform X6 [Ovis aries musimon]
TCONS_00062708	1.22	5.44333	2.15761	0.0193415	HES4	XP_006067044.1 PREDICTED: transcription factor HES-4 isoform X3 [Bubalus bubalis]
XM_025264665.1	1.21333	3.68667	1.60334	0.0481613	KIAA1217	PREDICTED: sickle tail protein homolog isoform X5 [Bos taurus]
TCONS_00180085	1.20333	0.001	-10.2328	0.00155914	Kiaa1468	XP_006064623.1 PREDICTED: lisH domain and HEAT repeat-containing protein KIAA1468 homolog isoform X3 [Bubalus bubalis]
TCONS_00118739	1.19667	8.31667	2.79698	0.00624165	FNDC4	XP_003984429.1 PREDICTED: fibronectin type III domain-containing protein 4 [Felis catus]
XM_006046160.2	1.19667	8.31667	2.79698	0.00624166	FNDC4	fibronectin type III domain-containing protein 4 precursor [Bos taurus]
TCONS_00047718	1.19667	3.95333	1.72405	0.0285486	LRP1	XP_006077921.1 PREDICTED: LOW QUALITY PROTEIN: prolow-density lipoprotein receptor-related protein 1 [Bubalus bubalis]
XM_025283787.1	1.19667	3.95333	1.72405	0.028517	LRP1	PREDICTED: LOW QUALITY PROTEIN: prolow-density lipoprotein receptor-related protein 1 [Bubalus bubalis]
TCONS_00152078	1.19333	0.04	-4.89885	0.0206993	MPHOSPH9	XP_006041477.1 PREDICTED: M-phase phosphoprotein 9 isoform X1 [Bubalus bubalis]
TCONS_00175745	1.18	3.96667	1.74914	0.00469233	Scn5a	XP_006077070.1 PREDICTED: sodium channel protein type 5 subunit alpha-like isoform X7 [Bubalus bubalis]
XM_025272064.1	1.18	3.96667	1.74914	0.00468879	Scn5a	PREDICTED: sodium channel protein type 5 subunit alpha-like isoform X3 [Bubalus bubalis]
TCONS_00036659	1.18	3.88333	1.71851	0.0233184	PXDN	XP_010799143.1 PREDICTED: peroxidasin homolog isoform X1 [Bos taurus]
XM_025282376.1	1.18	3.88333	1.71851	0.0232854	PXDN	PREDICTED: peroxidasin homolog isoform X1 [Bos taurus]
XM_025266620.1	1.16	0.001	-10.1799	0.00436658	Tmem9b	transmembrane protein 9B precursor [Bos taurus]
TCONS_00037368	1.15667	0.02	-5.85383	0.00452514	Ddx42	XP_005911167.1 PREDICTED: LOW QUALITY PROTEIN: ATP-dependent RNA helicase DDX42 [Bos mutus]
TCONS_00180455	1.15	4.52667	1.97682	0.0327409	TUBB6	XP_006043089.1 PREDICTED: tubulin beta-6 chain [Bubalus bubalis]
XM_025273226.1	1.15	4.52667	1.97682	0.0327427	TUBB6	PREDICTED: tubulin beta-6 chain [Bubalus bubalis]
TCONS_00019199	1.14333	5.74	2.3278	0.0206218	CXCR4	XP_006049209.1 PREDICTED: c-X-C chemokine receptor type 4 [Bubalus bubalis]
XM_006049147.2	1.14333	5.74	2.3278	0.0206211	CXCR4	PREDICTED: c-X-C chemokine receptor type 4 [Bubalus bubalis]
TCONS_00085723	1.14333	3.87667	1.76157	0.00427355	CCDC136	XP_006074452.1 PREDICTED: coiled-coil domain-containing protein 136 isoform X5 [Bubalus bubalis]
XM_006052558.2	1.14333	0.00333333	-8.42206	0.00830094	PRDX1	PREDICTED: peroxiredoxin-1 isoform X1 [Ovis aries musimon]
TCONS_00152566	1.14	0.001	-10.1548	0.00844118	C4orf46	NP_001071581.1 uncharacterized protein C4orf46 homolog [Bos taurus]
XM_025279861.1	1.14	0.001	-10.1548	0.00851898	STRADA	PREDICTED: STE20-related kinase adapter protein alpha isoform X1 [Bubalus bubalis]
XM_006042262.2	1.13667	9.38	3.04478	0.00946093	Cda	PREDICTED: cytidine deaminase [Bubalus bubalis]
TCONS_00077387	1.13333	0.0733333	-3.94996	0.0353626	NSG1	EAW82430.1 DNA segment on chromosome 4 (unique) 234 expressed sequence, isoform CRA_a [Homo sapiens]
XM_006043830.2	1.13333	0.0733333	-3.94996	0.0353686	NSG1	neuron-specific protein family member 1 [Bos taurus]
TCONS_00170914	1.12667	2.61667	1.21567	0.0392004	-	ELR50693.1 Spectrin beta chain, brain 2 [Bos mutus]
TCONS_00146427	1.12667	0.001	-10.1378	2.14178e-06	EIF4G2	XP_017355850.1 PREDICTED: eukaryotic translation initiation factor 4 gamma 2 [Cebus capucinus imitator]
TCONS_00173827	1.12333	0.001	-10.1336	1.64669e-05	PDZRN3	DAA17105.1 TPA: KIAA1095 protein-like isoform 1 [Bos taurus]
XM_025279901.1	1.12	4.09	1.8686	0.0294805	ITGB3	PREDICTED: integrin beta-3 isoform X2 [Ovis aries musimon]
TCONS_00140116	1.12	2.84667	1.34577	0.0231603	CHD7	XP_006047825.1 PREDICTED: chromodomain-helicase-DNA-binding protein 7 isoform X2 [Bubalus bubalis]
XM_025265359.1	1.12	2.84667	1.34577	0.0231635	CHD7	PREDICTED: chromodomain-helicase-DNA-binding protein 7 isoform X1 [Bubalus bubalis]
TCONS_00084722	1.1	0.0766667	-3.84276	0.00851583	STARD3	XP_006071545.1 PREDICTED: MLN64 N-terminal domain homolog isoform X1 [Bubalus bubalis]
XM_006040867.2	1.09	40.6767	5.2218	0.0105034	-	histone H2B type 1-like [Microcebus murinus]
XM_025287316.1	1.08667	2.80333	1.36723	0.0303245	NAV2	PREDICTED: neuron navigator 2 isoform X1 [Bos taurus]
TCONS_00159412	1.08667	0.126667	-3.1008	0.0289754	ZNF836	XP_019834508.1 PREDICTED: zinc finger protein 347-like [Bos indicus]
TCONS_00119452	1.08667	0.00333333	-8.34873	0.000202684	Odf2	XP_006065416.1 PREDICTED: outer dense fiber protein 2 isoform X1 [Bubalus bubalis]
XM_025261771.1	1.08667	0.00333333	-8.34873	0.000202702	ODF2	PREDICTED: outer dense fiber protein 2 isoform X1 [Bubalus bubalis]
TCONS_00039727	1.08667	0.001	-10.0857	0.000283562	KDM4C	XP_006076509.1 PREDICTED: LOW QUALITY PROTEIN: lysine-specific demethylase 4C [Bubalus bubalis]
XM_025281535.1	1.08667	0.001	-10.0857	0.000283714	KDM4C	PREDICTED: LOW QUALITY PROTEIN: lysine-specific demethylase 4C [Bubalus bubalis]
XM_025291662.1	1.08333	0.196667	-2.46165	0.00345502	BRAF	PREDICTED: serine/threonine-protein kinase B-raf isoform X1 [Bos taurus]
TCONS_00039568	1.07667	0.001	-10.0724	0.00511034	ACO1	XP_010837907.1 PREDICTED: cytoplasmic aconitate hydratase [Bison bison bison]
XM_006060272.2	1.07667	0.001	-10.0724	0.0051101	ACO1	PREDICTED: cytoplasmic aconitate hydratase isoform X1 [Bubalus bubalis]
TCONS_00088898	1.06667	4.57667	2.10119	0.0186948	PRKAG2	XP_005198238.1 PREDICTED: 5'-AMP-activated protein kinase subunit gamma-2 isoform X5 [Bos taurus]
XM_025291868.1	1.06667	4.57667	2.10119	0.0186946	PRKAG2	PREDICTED: 5'-AMP-activated protein kinase subunit gamma-2 isoform X1 [Capra hircus]
XM_025290701.1	1.06667	3.13333	1.55459	0.0402071	BMPR1B	PREDICTED: bone morphogenetic protein receptor type-1B isoform X1 [Bubalus bubalis]
TCONS_00032476	1.06	0.0633333	-4.06496	0.0272312	FBXL20	XP_011902208.1 PREDICTED: F-box/LRR-repeat protein 20 [Cercocebus atys]
XM_025280215.1	1.06	0.0633333	-4.06496	0.0272278	FBXL20	PREDICTED: F-box/LRR-repeat protein 20 isoform X2 [Homo sapiens]
XM_025269137.1	1.06	0.001	-10.0498	0.013737	SLC29A1	PREDICTED: equilibrative nucleoside transporter 1 [Pantholops hodgsonii]
TCONS_00080334	1.05667	3.51333	1.73332	0.0211651	PDGFRA	XP_006058370.1 PREDICTED: platelet-derived growth factor receptor alpha isoform X1 [Bubalus bubalis]
XM_006058310.2	1.05667	3.51333	1.73332	0.0211668	PDGFRA	PREDICTED: platelet-derived growth factor receptor alpha isoform X1 [Bubalus bubalis]
XM_025277957.1	1.05333	0.001	-10.0407	0.014725	SPATS2L	PREDICTED: SPATS2-like protein isoform X3 [Bubalus bubalis]
XM_025281337.1	1.03	6.52333	2.66297	0.0149589	NAP1L1	PREDICTED: nucleosome assembly protein 1-like 1-like [Pantholops hodgsonii]
TCONS_00117447	1.03	0.001	-10.0084	5.43635e-07	RASGRP3	XP_006069567.1 PREDICTED: ras guanyl-releasing protein 3 isoform X1 [Bubalus bubalis]
XM_006069505.2	1.03	0.001	-10.0084	5.4365e-07	RASGRP3	PREDICTED: ras guanyl-releasing protein 3 isoform X1 [Bubalus bubalis]
TCONS_00188821	1.02	0.001	-9.99435	0.0114551	NMRAL1	XP_011959437.1 PREDICTED: nmrA-like family domain-containing protein 1 isoform X1 [Ovis aries]
TCONS_00107711	1.01	3.63	1.84561	0.0439115	Map3k9	XP_005212072.1 PREDICTED: mitogen-activated protein kinase kinase kinase 9 isoform X1 [Bos taurus]
XM_025295273.1	1.01	3.63	1.84561	0.0439128	MAP3K9	mitogen-activated protein kinase kinase kinase 9 [Bos taurus]
TCONS_00052163	1.01	0.00333333	-8.24317	0.000153473	PKP2	XP_006055652.1 PREDICTED: plakophilin-2-like [Bubalus bubalis]
TCONS_00024548	1.00667	6.33	2.65262	0.00953455	PTPRN	XP_006059034.1 PREDICTED: receptor-type tyrosine-protein phosphatase-like N isoform X1 [Bubalus bubalis]
XM_006058972.2	1.00667	6.33	2.65262	0.00953482	PTPRN	PREDICTED: receptor-type tyrosine-protein phosphatase-like N isoform X1 [Bubalus bubalis]
TCONS_00078992	1	0.001	-9.96578	4.0378e-10	CENPE	XP_012020117.2 PREDICTED: centromere-associated protein E isoform X10 [Ovis aries musimon]
XM_025290345.1	1	0.001	-9.96578	4.0428e-10	Cenpe	PREDICTED: centromere-associated protein E isoform X1 [Bison bison bison]
TCONS_00085912	1	0.001	-9.96578	0.00600208	EXOC4	XP_010802809.1 PREDICTED: exocyst complex component 4 isoform X1 [Bos taurus]
XM_025292064.1	1	0.001	-9.96578	0.0060016	EXOC4	exocyst complex component 4 [Bos taurus]
XM_006065271.2	0.993333	0.0966667	-3.36119	0.0301638	ZNF181	PREDICTED: zinc finger protein 181-like isoform X1 [Bubalus bubalis]
TCONS_00103730	0.986667	0.001	-9.94642	0.036154	METTL24	XP_006071915.1 PREDICTED: methyltransferase-like protein 24 [Bubalus bubalis]
XM_025294718.1	0.986667	0.001	-9.94642	0.0361536	METTL24	methyltransferase-like protein 24 precursor [Bos taurus]
TCONS_00194460	0.98	0.001	-9.93664	0.0118184	NUDT11	XP_004022124.1 PREDICTED: diphosphoinositol polyphosphate phosphohydrolase 3-beta isoform X2 [Ovis aries]
TCONS_00097799	0.963333	0.001	-9.91189	0.00795239	DAPK3	XP_014951375.1 PREDICTED: death-associated protein kinase 3 isoform X1 [Ovis aries]
XR_003112349.1	0.96	0.001	-9.90689	0.00344738	-	-
TCONS_00196761	0.956667	4.4	2.20142	0.00725996	-	ELR50693.1 Spectrin beta chain, brain 2 [Bos mutus]
TCONS_00084863	0.956667	0.001	-9.90187	0.00530884	THAP5	XP_006050764.1 PREDICTED: THAP domain-containing protein 5-like [Bubalus bubalis]
TCONS_00144426	0.953333	3.24333	1.76642	0.0259126	SPON1	XP_019508396.1 PREDICTED: spondin-1 isoform X2 [Hipposideros armiger]
XM_006054443.2	0.953333	3.24333	1.76642	0.0259255	SPON1	PREDICTED: spondin-1 [Bubalus bubalis]
XM_025293792.1	0.946667	3.53333	1.9001	0.0245734	ANO8	PREDICTED: anoctamin-8 isoform X2 [Ovis aries musimon]
TCONS_00189845	0.946667	0.02	-5.56478	0.0114854	FBXL19	XP_011837889.1 PREDICTED: F-box/LRR-repeat protein 19 isoform X1 [Mandrillus leucophaeus]
XM_006051287.2	0.943333	5.31	2.49287	0.015456	NACAD	PREDICTED: NAC-alpha domain-containing protein 1 isoform X3 [Bos indicus]
TCONS_00054605	0.943333	0.0166667	-5.82273	0.0123824	SPOCK2	XP_006063075.1 PREDICTED: testican-2 isoform X2 [Bubalus bubalis]
TCONS_00144865	0.94	0.001	-9.87652	2.51948e-05	AMOTL1	XP_017915341.1 PREDICTED: angiomotin-like protein 1 isoform X1 [Capra hircus]
TCONS_00198056	0.93	0.0533333	-4.12412	0.0419679	Tenm1	XP_005227506.1 PREDICTED: teneurin-1 isoform X1 [Bos taurus]
TCONS_00194524	0.926667	8.19	3.14374	0.000177741	Otud5	XP_006043627.1 PREDICTED: OTU domain-containing protein 5 isoform X5 [Bubalus bubalis]
TCONS_00151397	0.92	7.70667	3.0664	0.0495097	CCDC117	NP_001099104.1 coiled-coil domain-containing protein 117 isoform 1 [Bos taurus]
XM_025289707.1	0.916667	0.01	-6.51833	0.0210115	LYAR	PREDICTED: cell growth-regulating nucleolar protein [Bubalus bubalis]
TCONS_00150407	0.916667	0.001	-9.84025	0.0233919	Pus1	XP_006045583.1 PREDICTED: tRNA pseudouridine synthase A, mitochondrial isoform X1 [Bubalus bubalis]
TCONS_00038417	0.91	3.43	1.91427	0.0277988	ATP1B2	XP_012511071.1 PREDICTED: sodium/potassium-transporting ATPase subunit beta-2 [Propithecus coquereli]
TCONS_00131861	0.91	2.96667	1.7049	0.0127709	SVIL	XP_006067845.1 PREDICTED: supervillin isoform X3 [Bubalus bubalis]
XM_006067783.2	0.91	2.96667	1.7049	0.012771	SVIL	PREDICTED: supervillin isoform X1 [Bubalus bubalis]
XM_025273832.1	0.91	0.001	-9.82972	0.00305407	SSFA2	PREDICTED: sperm-specific antigen 2 isoform X1 [Bubalus bubalis]
XM_006055103.2	0.906667	0.001	-9.82443	8.51613e-06	RFX5	PREDICTED: DNA-binding protein RFX5 isoform X1 [Bubalus bubalis]
XM_006078130.2	0.903333	2.82667	1.64577	0.047781	Slc39a10	zinc transporter ZIP10 precursor [Bos taurus]
XM_025283459.1	0.9	0.001	-9.81378	0.0017947	CAPRIN2	PREDICTED: caprin-2 isoform X1 [Bubalus bubalis]
TCONS_00098331	0.9	0.001	-9.81378	0.0153511	PRKACA	XP_006928552.1 PREDICTED: cAMP-dependent protein kinase catalytic subunit alpha isoform X2 [Felis catus]
TCONS_00086467	0.893333	3.90333	2.12744	0.0255966	-	ELR50693.1 Spectrin beta chain, brain 2 [Bos mutus]
XM_025290700.1	0.893333	3.9	2.1262	0.00786309	BMPR1B	PREDICTED: bone morphogenetic protein receptor type-1B isoform X1 [Bubalus bubalis]
TCONS_00179218	0.893333	0.0233333	-5.25873	0.0102478	ZBTB14	XP_005196802.1 PREDICTED: zinc finger and BTB domain-containing protein 14 [Bos taurus]
TCONS_00190033	0.893333	0.001	-9.80305	0.00464506	Ubfd1	AAC05812.1 Gene product with similarity to Ubiquitin binding enzyme [Homo sapiens]
TCONS_00033157	0.89	0.01	-6.47573	0.00567246	-	XP_006060080.1 PREDICTED: protein FAM64A isoform X1 [Bubalus bubalis]
TCONS_00183732	0.89	0.001	-9.79766	0.0420405	HTRA1	NP_001269011.1 serine protease HTRA1 precursor [Bos taurus]
TCONS_00131790	0.886667	3.24	1.86953	0.03883	BAMBI	XP_006053811.1 PREDICTED: BMP and activin membrane-bound inhibitor homolog [Bubalus bubalis]
XM_006053749.2	0.886667	3.24	1.86953	0.0388266	BAMBI	PREDICTED: BMP and activin membrane-bound inhibitor homolog [Bubalus bubalis]
XM_006053021.2	0.886667	2.78	1.64862	0.022222	RASAL1	PREDICTED: rasGAP-activating-like protein 1 isoform X1 [Bubalus bubalis]
XM_025288607.1	0.883333	0.06	-3.87992	0.0450621	HOOK1	PREDICTED: protein Hook homolog 1 [Bison bison bison]
TCONS_00103739	0.88	0.0333333	-4.72247	0.0320629	DDO	ELR60363.1 D-aspartate oxidase, partial [Bos mutus]
TCONS_00070664	0.876667	0.01	-6.45396	0.000284115	DEPDC1	XP_005906859.1 PREDICTED: DEP domain-containing protein 1A isoform X2 [Bos mutus]
XM_025288488.1	0.876667	0.01	-6.45396	0.000284421	DEPDC1	PREDICTED: DEP domain-containing protein 1A isoform X1 [Bison bison bison]
TCONS_00037449	0.87	3.23667	1.89542	0.00736583	ITGB3	XP_012004937.1 PREDICTED: integrin beta-3 isoform X2 [Ovis aries musimon]
XM_006068749.2	0.87	0.001	-9.76487	0.0042208	ZNF569	PREDICTED: zinc finger protein 569 isoform X1 [Bubalus bubalis]
TCONS_00079465	0.87	0.001	-9.76487	0.00119788	BBS7	NP_001178275.2 Bardet-Biedl syndrome 7 protein [Bos taurus]
TCONS_00051784	0.866667	3.58	2.04641	0.0225848	EPS8	XP_006052438.1 PREDICTED: epidermal growth factor receptor kinase substrate 8 isoform X1 [Bubalus bubalis]
TCONS_00187526	0.866667	0.206667	-2.06817	0.0238113	ZSCAN25	XP_006041409.1 PREDICTED: zinc finger and SCAN domain-containing protein 25 [Bubalus bubalis]
TCONS_00164094	0.866667	0.163333	-2.40766	0.0196108	PRLR	XP_006071962.1 PREDICTED: prolactin receptor isoform X1 [Bubalus bubalis]
TCONS_00024767	0.866667	0.001	-9.75933	2.85573e-05	TRIP12	XP_006047153.1 PREDICTED: E3 ubiquitin-protein ligase TRIP12 isoform X4 [Bubalus bubalis]
XM_025278396.1	0.866667	0.001	-9.75933	2.85365e-05	TRIP12	PREDICTED: E3 ubiquitin-protein ligase TRIP12 isoform X1 [Bubalus bubalis]
XM_006073662.2	0.86	9.3	3.43482	0.00660996	GPKOW	PREDICTED: G patch domain and KOW motifs-containing protein isoform X1 [Bubalus bubalis]
TCONS_00161748	0.86	0.001	-9.74819	0.0342711	KLK4	XP_006080084.1 PREDICTED: kallikrein-4 isoform X1 [Bubalus bubalis]
TCONS_00008694	0.856667	3.57667	2.06181	0.00252965	BACH1	XP_006052672.1 PREDICTED: transcription regulator protein BACH1 [Bubalus bubalis]
XM_006052610.2	0.856667	3.57667	2.06181	0.00252971	BACH1	PREDICTED: transcription regulator protein BACH1 [Bubalus bubalis]
TCONS_00009714	0.853333	0.001	-9.73697	0.00933823	SENP2	ELR50814.1 Sentrin-specific protease 2, partial [Bos mutus]
TCONS_00152579	0.85	6.52333	2.94007	0.00266319	TRPC3	XP_006079021.1 PREDICTED: short transient receptor potential channel 3 isoform X1 [Bubalus bubalis]
XM_006078959.2	0.85	6.52333	2.94007	0.00266297	TRPC3	PREDICTED: short transient receptor potential channel 3 isoform X1 [Bubalus bubalis]
XR_003108053.1	0.843333	0.001	-9.71996	0.00652256	-	-
TCONS_00185018	0.84	0.001	-9.71425	1.35439e-08	MKI67	XP_006042397.1 PREDICTED: antigen KI-67 isoform X3 [Bubalus bubalis]
TCONS_00102476	0.836667	2.75667	1.7202	0.0282603	TIAM2	XP_006074428.1 PREDICTED: LOW QUALITY PROTEIN: T-lymphoma invasion and metastasis-inducing protein 2 [Bubalus bubalis]
XM_025294986.1	0.836667	2.75667	1.7202	0.0282501	TIAM2	PREDICTED: LOW QUALITY PROTEIN: T-lymphoma invasion and metastasis-inducing protein 2 [Bubalus bubalis]
TCONS_00189744	0.836667	0.001	-9.70851	2.26853e-05	RABGEF1	XP_006070388.1 PREDICTED: rab5 GDP/GTP exchange factor isoform X1 [Bubalus bubalis]
TCONS_00017140	0.833333	0.0433333	-4.26534	0.00914563	ZKSCAN8	XP_019840920.1 PREDICTED: uncharacterized protein LOC109576722 [Bos indicus]
TCONS_00137449	0.833333	0.00333333	-7.96578	0.00516738	CPQ	XP_005215732.1 PREDICTED: carboxypeptidase Q isoform X1 [Bos taurus]
XM_025265060.1	0.833333	0.00333333	-7.96578	0.00516859	CPQ	PREDICTED: carboxypeptidase Q isoform X1 [Bos taurus]
TCONS_00031930	0.833333	0.001	-9.70275	0.0213291	STRADA	XP_006041703.1 PREDICTED: STE20-related kinase adapter protein alpha isoform X8 [Bubalus bubalis]
TCONS_00022952	0.83	2.54	1.61365	0.0214067	ITGAV	XP_006067942.1 PREDICTED: integrin alpha-V isoform X2 [Bubalus bubalis]
TCONS_00179963	0.83	0.001	-9.69697	0.00665007	-	XP_006079628.1 PREDICTED: putative ribosome-binding factor A, mitochondrial isoform X1 [Bubalus bubalis]
XM_025284554.1	0.823333	0.00333333	-7.94837	1.28624e-06	ZNF33B	PREDICTED: LOW QUALITY PROTEIN: zinc finger protein 33B [Capra hircus]
TCONS_00071947	0.823333	0.001	-9.68533	0.00619974	POGK	XP_006057355.1 PREDICTED: pogo transposable element with KRAB domain isoform X1 [Bubalus bubalis]
XM_025287439.1	0.823333	0.001	-9.68533	0.00620032	POGK	PREDICTED: pogo transposable element with KRAB domain isoform X1 [Bubalus bubalis]
XM_006068958.2	0.816667	6.24	2.93373	0.015279	LPP	PREDICTED: lipoma-preferred partner isoform X1 [Bubalus bubalis]
TCONS_00054911	0.813333	9.94667	3.61229	4.86075e-05	ANXA8	XP_006066854.1 PREDICTED: annexin A8-like isoform X2 [Bubalus bubalis]
XM_006066792.2	0.813333	9.94667	3.61229	4.85906e-05	ANXA8	PREDICTED: annexin A8-like isoform X2 [Bubalus bubalis]
TCONS_00120373	0.813333	0.06	-3.76081	0.0168043	DYSF	XP_006066728.1 PREDICTED: dysferlin isoform X10 [Bubalus bubalis]
XM_006066666.2	0.813333	0.06	-3.76081	0.0168048	DYSF	PREDICTED: dysferlin isoform X4 [Bubalus bubalis]
XM_025265217.1	0.813333	0.001	-9.6677	0.0100875	Rpp40	PREDICTED: ribonuclease P protein subunit p40 isoform X1 [Bubalus bubalis]
XM_006043082.2	0.806667	0.001	-9.65583	0.000931836	MRAS	ras-related protein M-Ras [Bos taurus]
TCONS_00052186	0.803333	0.001	-9.64985	0.0143315	MPST	XP_006057043.1 PREDICTED: 3-mercaptopyruvate sulfurtransferase isoform X1 [Bubalus bubalis]
XM_006056983.2	0.803333	0.001	-9.64985	0.0143327	MPST	PREDICTED: 3-mercaptopyruvate sulfurtransferase isoform X1 [Bubalus bubalis]
TCONS_00038735	0.796667	3.36333	2.07784	0.0184817	NXN	NP_001095606.1 nucleoredoxin [Bos taurus]
XM_025280927.1	0.796667	3.36333	2.07784	0.0184796	NXN	nucleoredoxin [Bos taurus]
XM_025261638.1	0.79	0.0433333	-4.1883	0.0176997	RABGAP1	rab GTPase-activating protein 1 [Bos taurus]
TCONS_00007025	0.79	0.001	-9.62571	0.0236874	DBR1	XP_006049462.1 PREDICTED: lariat debranching enzyme isoform X1 [Bubalus bubalis]
TCONS_00190151	0.786667	2.61	1.73023	0.0178284	XYLT1	XP_002698083.1 PREDICTED: xylosyltransferase 1 [Bos taurus]
XM_025274755.1	0.786667	2.61	1.73023	0.0178298	XYLT1	PREDICTED: xylosyltransferase 1 [Bos taurus]
TCONS_00165302	0.786667	0.001	-9.61961	2.53524e-05	GHR	NP_001277900.1 growth hormone receptor precursor [Bubalus bubalis]
XM_025270446.1	0.786667	0.001	-9.61961	2.53515e-05	GHR	growth hormone receptor precursor [Bubalus bubalis]
TCONS_00035121	0.783333	0.02	-5.29155	0.00522835	ZCCHC7	XP_005911210.1 PREDICTED: zinc finger CCHC domain-containing protein 7 [Bos mutus]
XM_006063495.2	0.783333	0.02	-5.29155	0.00522817	ZCCHC7	PREDICTED: zinc finger CCHC domain-containing protein 7 isoform X1 [Bubalus bubalis]
TCONS_00145657	0.78	17.9867	4.52731	0.00601363	CAPRIN1	XP_006062448.1 PREDICTED: LOW QUALITY PROTEIN: caprin-1 [Bubalus bubalis]
TCONS_00037930	0.78	0.001	-9.60733	0.0150334	SPOP	EDL15982.1 speckle-type POZ protein, isoform CRA_b, partial [Mus musculus]
XM_025279848.1	0.78	0.001	-9.60733	0.00880986	MAP3K3	PREDICTED: mitogen-activated protein kinase kinase kinase 3 isoform X1 [Bos taurus]
TCONS_00020029	0.776667	3.53667	2.18702	0.0180902	DES	XP_007964574.1 PREDICTED: desmin [Chlorocebus sabaeus]
XM_025278307.1	0.776667	3.53667	2.18702	0.0180888	DES	desmin [Bos taurus]
TCONS_00037215	0.766667	19.64	4.67905	0.00292363	ARHGDIA	XP_006753081.1 PREDICTED: rho GDP-dissociation inhibitor 1 isoform X1 [Myotis davidii]
TCONS_00165277	0.766667	2.58667	1.75442	0.0174012	PARP8	XP_008990334.2 PREDICTED: poly [ADP-ribose] polymerase 8 isoform X1 [Callithrix jacchus]
XM_025270535.1	0.766667	2.58667	1.75442	0.0173996	PARP8	PREDICTED: poly [ADP-ribose] polymerase 8 isoform X1 [Bison bison bison]
TCONS_00086347	0.763333	0.12	-2.66928	0.0497835	GALNT11	XP_006049673.1 PREDICTED: polypeptide N-acetylgalactosaminyltransferase 11-like isoform X1 [Bubalus bubalis]
XM_006049612.2	0.763333	0.12	-2.66928	0.0497649	GALNT11	PREDICTED: polypeptide N-acetylgalactosaminyltransferase 11-like isoform X1 [Bubalus bubalis]
TCONS_00094912	0.763333	0.001	-9.57617	0.000283482	NFIX	XP_005900603.1 PREDICTED: nuclear factor 1 X-type isoform X2 [Bos mutus]
TCONS_00022306	0.753333	0.0133333	-5.82018	0.0205844	NFYA	XP_009203360.1 PREDICTED: nuclear transcription factor Y subunit alpha isoform X1 [Papio anubis]
XM_025275498.1	0.75	0.00333333	-7.81378	0.00100564	CSGALNACT1	PREDICTED: chondroitin sulfate N-acetylgalactosaminyltransferase 1 [Bubalus bubalis]
XM_025278398.1	0.746667	0.0633333	-3.55943	0.0377371	TRIP12	PREDICTED: E3 ubiquitin-protein ligase TRIP12 isoform X1 [Bubalus bubalis]
TCONS_00125530	0.746667	0.001	-9.54432	0.026879	NEK3	XP_019826903.1 PREDICTED: serine/threonine-protein kinase Nek3 isoform X1 [Bos indicus]
XM_006065757.2	0.746667	0.001	-9.54432	0.0268782	NEK3	PREDICTED: serine/threonine-protein kinase Nek3 isoform X1 [Bubalus bubalis]
XM_025262076.1	0.743333	3.33	2.16344	0.00716406	CACNA1B	voltage-dependent N-type calcium channel subunit alpha-1B [Bos taurus]
TCONS_00139007	0.743333	2.55	1.77842	0.0311061	CCDC144A	XP_014337201.1 PREDICTED: LOW QUALITY PROTEIN: ankyrin repeat domain-containing protein 26 [Bos mutus]
TCONS_00121686	0.743333	0.001	-9.53787	0.000836173	AAK1	XP_015329009.1 PREDICTED: AP2-associated protein kinase 1 isoform X12 [Bos taurus]
TCONS_00160809	0.743333	0.001	-9.53787	0.0016342	ATXN1L	XP_006060449.1 PREDICTED: ataxin-1-like isoform X1 [Bubalus bubalis]
TCONS_00017460	0.74	0.001	-9.53138	0.000255424	TRAM2	XP_006056827.1 PREDICTED: translocating chain-associated membrane protein 2 [Bubalus bubalis]
XM_025268452.1	0.74	0.001	-9.53138	0.000255492	TRAM2	PREDICTED: translocating chain-associated membrane protein 2 [Bubalus bubalis]
XR_003104299.1	0.74	0.001	-9.53138	0.00414368	-	-
XM_006070120.2	0.74	0.001	-9.53138	0.0234057	MND1	PREDICTED: meiotic nuclear division protein 1 homolog isoform X3 [Bison bison bison]
TCONS_00011375	0.736667	0.0166667	-5.46597	0.000815768	HLCS	XP_011986027.1 PREDICTED: biotin--protein ligase isoform X3 [Ovis aries musimon]
XM_006050347.2	0.733333	0.04	-4.1964	0.0476347	PACSIN1	PREDICTED: protein kinase C and casein kinase substrate in neurons protein 1 isoform X1 [Bubalus bubalis]
TCONS_00179257	0.733333	0.001	-9.51833	5.27002e-05	METTL4	XP_006058718.1 PREDICTED: methyltransferase-like protein 4 isoform X3 [Bubalus bubalis]
XM_025293015.1	0.73	0.001	-9.51175	0.027417	SNX24	sorting nexin-24 [Bos taurus]
TCONS_00070502	0.726667	9.97667	3.77919	0.000254179	LPAR3	XP_010801690.2 PREDICTED: lysophosphatidic acid receptor 3 isoform X1 [Bos taurus]
XM_025277237.1	0.723333	0.0533333	-3.76155	0.00210265	DMD	PREDICTED: dystrophin isoform X1 [Bos mutus]
TCONS_00197844	0.716667	5.52	2.94529	0.0270017	SRPX2	XP_006042624.1 PREDICTED: sushi repeat-containing protein SRPX2 isoform X1 [Bubalus bubalis]
XM_025276212.1	0.716667	5.52	2.94529	0.0269958	SRPX2	PREDICTED: sushi repeat-containing protein SRPX2 isoform X1 [Bubalus bubalis]
TCONS_00062711	0.706667	3.33667	2.23931	0.0409756	HES4	XP_006067044.1 PREDICTED: transcription factor HES-4 isoform X3 [Bubalus bubalis]
XM_025285686.1	0.706667	3.33667	2.23931	0.0409742	HES4	PREDICTED: transcription factor HES-4 isoform X1 [Bubalus bubalis]
XM_025264704.1	0.706667	0.0133333	-5.72792	0.0376983	PLCB1	1-phosphatidylinositol 4,5-bisphosphate phosphodiesterase beta-1 [Bos taurus]
XM_006050856.2	0.706667	0.00333333	-7.72792	0.00256066	FLRT1	PREDICTED: leucine-rich repeat transmembrane protein FLRT1 [Bubalus bubalis]
XM_025280702.1	0.706667	0.001	-9.46489	0.0346371	PPP1R2	Protein phosphatase inhibitor 2 [Pteropus alecto]
XM_025288064.1	0.703333	0.001	-9.45806	0.0316557	SLC16A1	PREDICTED: monocarboxylate transporter 1-like [Bubalus bubalis]
XM_025284125.1	0.703333	0.001	-9.45806	0.0144162	C3orf17	PREDICTED: protein nepro homolog isoform X1 [Bos taurus]
TCONS_00011213	0.7	6.82333	3.28505	0.0221102	TFF1	XP_005956873.1 PREDICTED: trefoil factor 1 [Pantholops hodgsonii]
XM_006071539.2	0.7	6.82333	3.28505	0.0221122	TFF1	PREDICTED: trefoil factor 1 [Bubalus bubalis]
TCONS_00010626	0.7	0.001	-9.45121	0.011085	Mme	XP_006046926.1 PREDICTED: neprilysin-like isoform X1 [Bubalus bubalis]
XM_025266511.1	0.696667	0.001	-9.44432	0.0203274	TRIM5	PREDICTED: tripartite motif-containing protein 5-like isoform X1 [Bubalus bubalis]
TCONS_00007414	0.693333	0.04	-4.11548	0.0133332	DIP2A	XP_012021745.1 PREDICTED: disco-interacting protein 2 homolog A isoform X6 [Ovis aries musimon]
XM_006060161.2	0.693333	0.001	-9.43741	0.00332209	ACAP1	PREDICTED: arf-GAP with coiled-coil, ANK repeat and PH domain-containing protein 1 isoform X1 [Bubalus bubalis]
TCONS_00194514	0.686667	5.68333	3.04906	0.00571664	Gripap1	XP_006043621.1 PREDICTED: GRIP1-associated protein 1 isoform X4 [Bubalus bubalis]
XM_006062482.2	0.686667	0.001	-9.42347	0.0346968	SURF2	PREDICTED: surfeit locus protein 2 [Bubalus bubalis]
TCONS_00159936	0.683333	0.001	-9.41645	0.0203471	-	XP_006040801.1 PREDICTED: uncharacterized protein LOC102397317, partial [Bubalus bubalis]
TCONS_00111627	0.673333	0.001	-9.39518	0.0030989	SECISBP2L	XP_006077872.1 PREDICTED: selenocysteine insertion sequence-binding protein 2-like isoform X1 [Bubalus bubalis]
TCONS_00084061	0.67	0.001	-9.38802	0.0109685	UMAD1	ELR54439.1 hypothetical protein M91_09126, partial [Bos mutus]
XM_025279696.1	0.666667	0.001	-9.38082	0.0178941	FAAP100	PREDICTED: Fanconi anemia core complex-associated protein 100 [Bos taurus]
XM_025289942.1	0.666667	0.001	-9.38082	0.00750255	RUFY3	PREDICTED: protein RUFY3 isoform X1 [Bubalus bubalis]
XM_006061824.2	0.666667	0.001	-9.38082	0.0208342	CBR4	PREDICTED: carbonyl reductase family member 4 isoform X1 [Bubalus bubalis]
XM_025268036.1	0.663333	1.65667	1.32048	0.0348653	FAT4	PREDICTED: protocadherin Fat 4-like [Bubalus bubalis]
TCONS_00052620	0.663333	0.001	-9.37359	0.00531682	SCYL2	XP_006050173.1 PREDICTED: SCY1-like protein 2 isoform X4 [Bubalus bubalis]
TCONS_00039090	0.663333	0.001	-9.37359	0.000652997	BRIP1	XP_006065516.1 PREDICTED: LOW QUALITY PROTEIN: Fanconi anemia group J protein [Bubalus bubalis]
XM_025281167.1	0.663333	0.001	-9.37359	0.000652862	BRIP1	PREDICTED: LOW QUALITY PROTEIN: Fanconi anemia group J protein [Bubalus bubalis]
TCONS_00139217	0.663333	0.001	-9.37359	0.0154575	MTERF3	XP_010831780.1 PREDICTED: transcription termination factor 3, mitochondrial isoform X1 [Bison bison bison]
TCONS_00195004	0.66	0.0133333	-5.62936	0.00991519	DCX	XP_011962913.1 PREDICTED: neuronal migration protein doublecortin isoform X4 [Ovis aries]
XM_025270466.1	0.66	0.001	-9.36632	0.00419395	Trim23	PREDICTED: E3 ubiquitin-protein ligase TRIM23 isoform X1 [Bos mutus]
XM_025295052.1	0.656667	0.02	-5.03709	0.00758563	CYP19A1	cytochrome P450 19A1-like [Bubalus bubalis]
XM_025260624.1	0.656667	0.001	-9.35902	0.0030109	ARID5A	PREDICTED: AT-rich interactive domain-containing protein 5A [Bubalus bubalis]
XR_003109645.1	0.656667	0.001	-9.35902	0.00599698	-	-
TCONS_00101347	0.646667	0.001	-9.33688	0.00367538	CASP8AP2	XP_006055411.1 PREDICTED: CASP8-associated protein 2 isoform X1 [Bubalus bubalis]
TCONS_00198496	0.643333	2.17	1.75406	0.0166058	HCFC1	XP_006043711.1 PREDICTED: host cell factor 1 isoform X1 [Bubalus bubalis]
XM_025276872.1	0.643333	2.17	1.75406	0.0166089	HCFC1	PREDICTED: host cell factor 1 isoform X1 [Bubalus bubalis]
XR_003104306.1	0.64	0.001	-9.32193	0.0267005	-	-
TCONS_00165292	0.636667	0.001	-9.31439	0.0193949	ZNF131	XP_006079394.1 PREDICTED: zinc finger protein 131 isoform X6 [Bubalus bubalis]
TCONS_00130832	0.636667	0.001	-9.31439	0.0138577	TGM2	ELR56197.1 Protein-glutamine gamma-glutamyltransferase 2, partial [Bos mutus]
TCONS_00182658	0.63	0.0633333	-3.31431	0.0247393	PCGF5	XP_005905356.1 PREDICTED: polycomb group RING finger protein 5 isoform X1 [Bos mutus]
XM_025273985.1	0.63	0.0633333	-3.31431	0.0247436	PCGF5	PREDICTED: polycomb group RING finger protein 5 isoform X1 [Bos mutus]
TCONS_00125301	0.63	0.001	-9.29921	0.00122308	WASF3	XP_017912072.1 PREDICTED: wiskott-Aldrich syndrome protein family member 3 isoform X2 [Capra hircus]
TCONS_00103741	0.63	0.001	-9.29921	0.0185947	DDO	XP_006071894.1 PREDICTED: LOW QUALITY PROTEIN: D-aspartate oxidase [Bubalus bubalis]
TCONS_00161291	0.626667	0.001	-9.29155	0.00444966	ZNF574	ELR46672.1 Zinc finger protein 574, partial [Bos mutus]
XM_025269195.1	0.626667	0.001	-9.29155	0.00444848	ZNF574	PREDICTED: zinc finger protein 574 isoform X1 [Bubalus bubalis]
TCONS_00084720	0.623333	0.03	-4.37697	0.0163717	STARD3	XP_006071545.1 PREDICTED: MLN64 N-terminal domain homolog isoform X1 [Bubalus bubalis]
TCONS_00095387	0.623333	0.001	-9.28386	0.0174246	RUFY1	XP_006058923.1 PREDICTED: RUN and FYVE domain-containing protein 1 isoform X1 [Bubalus bubalis]
TCONS_00069189	0.62	0.001	-9.27612	0.00405255	GON4L	NP_001179554.1 GON-4-like protein [Bos taurus]
XM_025289376.1	0.62	0.001	-9.27612	0.00405151	GON4L	GON-4-like protein [Bos taurus]
XM_006078217.2	0.62	0.001	-9.27612	9.6973e-05	GUCY1A1	PREDICTED: guanylate cyclase soluble subunit alpha-1-like isoform X1 [Bubalus bubalis]
TCONS_00011462	0.606667	2.57	2.08279	0.0320877	RFTN1	XP_006048816.1 PREDICTED: raftlin isoform X1 [Bubalus bubalis]
XM_025294215.1	0.606667	2.57	2.08279	0.0320881	RFTN1	PREDICTED: raftlin isoform X1 [Bubalus bubalis]
TCONS_00063180	0.606667	0.04	-3.92283	0.00640621	PRRC2C	XP_011966791.1 PREDICTED: protein PRRC2C isoform X5 [Ovis aries musimon]
XM_025285943.1	0.606667	0.04	-3.92283	0.006406	PRRC2C	PREDICTED: protein PRRC2C isoform X1 [Bison bison bison]
XM_025272605.1	0.606667	0.001	-9.24476	0.000700402	DLEC1	PREDICTED: deleted in lung and esophageal cancer protein 1 [Bubalus bubalis]
TCONS_00193474	0.606667	0.001	-9.24476	0.00286324	XG	XP_006049358.1 PREDICTED: glycoprotein Xg [Bubalus bubalis]
TCONS_00197129	0.606667	0.001	-9.24476	0.0132323	PORCN	XP_007989775.1 PREDICTED: protein-cysteine N-palmitoyltransferase porcupine isoform X2 [Chlorocebus sabaeus]
XM_006045673.2	0.606667	0.001	-9.24476	0.0132305	PORCN	PREDICTED: protein-cysteine N-palmitoyltransferase porcupine isoform X1 [Bubalus bubalis]
TCONS_00051640	0.603333	0.001	-9.23681	0.0125415	Ybx3	XP_006076486.1 PREDICTED: Y-box-binding protein 3 isoform X1 [Bubalus bubalis]
XM_006076424.2	0.603333	0.001	-9.23681	0.0125428	Ybx3	PREDICTED: Y-box-binding protein 3 isoform X1 [Bubalus bubalis]
TCONS_00132386	0.6	2.32667	1.95523	0.0407847	ANKRD26	XP_006042193.1 PREDICTED: ankyrin repeat domain-containing protein 26-like [Bubalus bubalis]
XM_006061289.2	0.596667	3.85333	2.69111	0.0213891	GJB3	PREDICTED: gap junction beta-3 protein isoform X1 [Bubalus bubalis]
TCONS_00059087	0.596667	0.00666667	-6.48382	0.00465228	ABL2	XP_006048632.1 PREDICTED: Abelson tyrosine-protein kinase 2 isoform X6 [Bubalus bubalis]
XR_003112000.1	0.596667	0.001	-9.22078	0.01836	-	-
XM_025284686.1	0.593333	4.67333	2.97754	0.00964801	SGPL1	PREDICTED: sphingosine-1-phosphate lyase 1 isoform X1 [Bubalus bubalis]
TCONS_00085387	0.59	6.09	3.36766	0.00270263	NACAD	XP_006051349.1 PREDICTED: NAC-alpha domain-containing protein 1 isoform X3 [Bubalus bubalis]
TCONS_00062905	0.59	2.47667	2.06961	0.0141995	PLEKHG5	XP_006048957.1 PREDICTED: pleckstrin homology domain-containing family G member 5 isoform X4 [Bubalus bubalis]
TCONS_00072934	0.59	1.96	1.73207	0.0276811	MAGI3	XP_010801486.1 PREDICTED: membrane-associated guanylate kinase, WW and PDZ domain-containing protein 3 isoform X4 [Bos taurus]
XM_025264972.1	0.59	0.01	-5.88264	0.00675952	RALYL	RNA-binding Raly-like protein [Bos taurus]
XR_003108993.1	0.59	0.001	-9.20457	0.00700924	-	-
TCONS_00182776	0.586667	0.0233333	-4.65208	0.0464018	HELLS	XP_005907325.1 PREDICTED: lymphoid-specific helicase isoform X1 [Bos mutus]
XR_003112134.1	0.583333	0.001	-9.18818	0.000851868	-	-
TCONS_00088611	0.58	0.001	-9.17991	6.27391e-07	KDM7A	XP_006078864.1 PREDICTED: lysine-specific demethylase 7 [Bubalus bubalis]
XM_025291639.1	0.58	0.001	-9.17991	6.27243e-07	KDM7A	PREDICTED: lysine-specific demethylase 7A [Capra hircus]
XM_025274202.1	0.58	0.001	-9.17991	0.00549353	CACUL1	PREDICTED: CDK2-associated and cullin domain-containing protein 1 [Bos mutus]
TCONS_00062661	0.576667	0.001	-9.17159	0.000768224	DARS2	XP_006063719.1 PREDICTED: aspartate--tRNA ligase, mitochondrial isoform X1 [Bubalus bubalis]
TCONS_00161672	0.573333	0.001	-9.16323	0.0348271	AKT1S1	XP_017918311.1 PREDICTED: proline-rich AKT1 substrate 1 isoform X1 [Capra hircus]
TCONS_00049739	0.573333	7.38667	3.68748	5.49723e-06	-	CAA10770.1 reverse transcriptase-like [Bos taurus]
XM_006073874.2	0.573333	2.66	2.21398	0.0426068	REL	PREDICTED: proto-oncogene c-Rel isoform X1 [Bubalus bubalis]
TCONS_00180656	0.573333	0.05	-3.51937	0.0487219	TGIF1	ELW67718.1 Homeobox protein TGIF1 [Tupaia chinensis]
TCONS_00140818	0.573333	0.001	-9.16323	8.16493e-05	ZNF7	XP_006070131.1 PREDICTED: zinc finger protein 7 isoform X2 [Bubalus bubalis]
XM_006070073.2	0.573333	0.001	-9.16323	8.17339e-05	ZNF7	PREDICTED: zinc finger protein 7 isoform X1 [Bubalus bubalis]
XM_025276082.1	0.57	5.22	3.19502	0.0311822	L1CAM	PREDICTED: neural cell adhesion molecule L1 isoform X1 [Bubalus bubalis]
TCONS_00194998	0.566667	0.0666667	-3.08746	0.0315557	AMOT	XP_006048276.1 PREDICTED: angiomotin-like isoform X1 [Bubalus bubalis]
XM_025277215.1	0.566667	0.0666667	-3.08746	0.0315485	AMOT	PREDICTED: angiomotin-like isoform X1 [Bubalus bubalis]
TCONS_00180108	0.566667	0.001	-9.14636	0.000590466	ZNF532	DAA15919.1 TPA: zinc finger protein 347-like [Bos taurus]
TCONS_00198109	0.563333	0.00666667	-6.40088	0.00655599	ELF4	XP_006065722.1 PREDICTED: ETS-related transcription factor Elf-4 isoform X1 [Bubalus bubalis]
TCONS_00176566	0.56	1.57667	1.49338	0.0426929	FLNB	XP_011981600.1 PREDICTED: filamin-B isoform X5 [Ovis aries musimon]
XM_025272815.1	0.56	1.57667	1.49338	0.042695	FLNB	PREDICTED: filamin-B isoform X1 [Bos mutus]
XM_025261870.1	0.56	0.001	-9.12928	0.00179139	PRRC2B	PREDICTED: LOW QUALITY PROTEIN: proline-rich coiled-coil 2B [Bubalus bubalis]
XM_006080156.2	0.56	0.001	-9.12928	0.000710664	VPS37A	PREDICTED: vacuolar protein sorting-associated protein 37A [Bubalus bubalis]
TCONS_00037395	0.556667	1.87	1.74815	0.0304405	TANC2	XP_005220952.1 PREDICTED: protein TANC2 isoform X4 [Bos taurus]
XM_025279879.1	0.556667	1.87	1.74815	0.0304384	TANC2	PREDICTED: protein TANC2 isoform X1 [Bos taurus]
TCONS_00041218	0.556667	0.00333333	-7.3837	0.00165473	FBXW2	XP_011359274.1 PREDICTED: F-box/WD repeat-containing protein 2 isoform X3 [Pteropus vampyrus]
TCONS_00050168	0.553333	1.54333	1.47983	0.0406581	ZMIZ1	XP_005226576.1 PREDICTED: zinc finger MIZ domain-containing protein 1 isoform X1 [Bos taurus]
XM_025284818.1	0.553333	1.54333	1.47983	0.0406774	ZMIZ1	PREDICTED: zinc finger MIZ domain-containing protein 1 isoform X1 [Bos taurus]
TCONS_00061661	0.553333	0.001	-9.11201	0.0156434	OSBPL5	XP_006041335.1 PREDICTED: oxysterol-binding protein-related protein 5 isoform X1 [Bubalus bubalis]
XM_006041274.2	0.553333	0.001	-9.11201	0.015642	OSBPL5	PREDICTED: oxysterol-binding protein-related protein 5 isoform X1 [Bubalus bubalis]
TCONS_00040408	0.55	1.81667	1.72379	0.0252394	EGR3	XP_007960102.1 PREDICTED: early growth response protein 3 isoform X3 [Chlorocebus sabaeus]
XM_006040942.2	0.55	1.81667	1.72379	0.0252388	EGR3	TPA: early growth response 3-like [Bos taurus]
TCONS_00198494	0.55	0.001	-9.10329	0.000143108	HCFC1	XP_006043711.1 PREDICTED: host cell factor 1 isoform X1 [Bubalus bubalis]
XM_006043649.2	0.55	0.001	-9.10329	0.000143146	HCFC1	PREDICTED: host cell factor 1 isoform X1 [Bubalus bubalis]
TCONS_00180235	0.546667	0.0333333	-4.03562	0.0349773	POLI	XP_006060276.1 PREDICTED: DNA polymerase iota isoform X1 [Bubalus bubalis]
XM_006060217.2	0.546667	0.0333333	-4.03562	0.0349871	POLI	PREDICTED: DNA polymerase iota isoform X1 [Bubalus bubalis]
TCONS_00069456	0.546667	0.001	-9.09452	2.54671e-06	RFX5	XP_006055164.1 PREDICTED: DNA-binding protein RFX5 isoform X1 [Bubalus bubalis]
TCONS_00038724	0.546667	0.001	-9.09452	0.00467939	GEMIN4	XP_006052767.1 PREDICTED: gem-associated protein 4 isoform X1 [Bubalus bubalis]
XM_006052707.2	0.546667	0.001	-9.09452	0.00467961	GEMIN4	PREDICTED: gem-associated protein 4 isoform X1 [Bubalus bubalis]
TCONS_00197090	0.543333	0.001	-9.08569	0.0154848	HDAC6	XP_005887732.1 PREDICTED: histone deacetylase 6 [Bos mutus]
XM_025276692.1	0.543333	0.001	-9.08569	0.0154844	HDAC6	PREDICTED: histone deacetylase 6 [Bos mutus]
TCONS_00033228	0.54	0.001	-9.07682	7.47195e-08	ZZEF1	XP_010814204.1 PREDICTED: zinc finger ZZ-type and EF-hand domain-containing protein 1 isoform X2 [Bos taurus]
TCONS_00179222	0.54	0.001	-9.07682	0.00336416	ZBTB14	XP_005196802.1 PREDICTED: zinc finger and BTB domain-containing protein 14 [Bos taurus]
XM_006079005.2	0.54	0.001	-9.07682	0.00336398	ZBTB14	Zinc finger protein 161 like protein [Tupaia chinensis]
TCONS_00069298	0.54	0.001	-9.07682	0.0117755	-	XP_014637863.1 PREDICTED: LOW QUALITY PROTEIN: tropomyosin alpha-3 chain-like [Ceratotherium simum simum]
XM_006044163.2	0.54	0.001	-9.07682	0.0117722	TPM3	PREDICTED: tropomyosin alpha-3 chain isoform X6 [Corvus brachyrhynchos]
TCONS_00122153	0.54	0.001	-9.07682	0.0176654	HPCAL1	XP_008691157.1 PREDICTED: hippocalcin-like protein 1 isoform X1 [Ursus maritimus]
XM_006072099.2	0.536667	19.3867	5.17489	0.000172597	S100A11	PREDICTED: protein S100-A11 [Bubalus bubalis]
TCONS_00069726	0.533333	0.00333333	-7.32193	2.88529e-05	SPAG17	XP_015318837.1 PREDICTED: sperm-associated antigen 17 isoform X1 [Bos taurus]
XM_025268059.1	0.53	0.001	-9.04985	0.00983674	LARP1B	PREDICTED: la-related protein 1B isoform X1 [Bos taurus]
XM_025277063.1	0.53	0.001	-9.04985	0.014398	GYG2	PREDICTED: glycogenin-2 isoform X1 [Bubalus bubalis]
XM_025274810.1	0.53	0.001	-9.04985	0.0168669	Pigq	PREDICTED: phosphatidylinositol N-acetylglucosaminyltransferase subunit Q [Bubalus bubalis]
TCONS_00120604	0.526667	2.2	2.06254	0.0126758	SLC8A1	XP_006071274.1 PREDICTED: sodium/calcium exchanger 1 isoform X2 [Bubalus bubalis]
XM_025262271.1	0.526667	2.2	2.06254	0.0126707	SLC8A1	PREDICTED: sodium/calcium exchanger 1 isoform X2 [Bubalus bubalis]
XM_025281165.1	0.526667	0.001	-9.04075	0.00840219	BRIP1	PREDICTED: LOW QUALITY PROTEIN: Fanconi anemia group J protein [Bubalus bubalis]
TCONS_00161887	0.523333	0.001	-9.03159	0.00555275	ZNF160	XP_010825745.1 PREDICTED: zinc finger protein 160-like [Bos taurus]
TCONS_00008844	0.523333	0.001	-9.03159	1.04401e-05	Robo1	XP_005201229.1 PREDICTED: roundabout homolog 1 isoform X8 [Bos taurus]
XM_025278851.1	0.523333	0.001	-9.03159	1.04356e-05	ROBO1	roundabout homolog 1 precursor [Bos taurus]
TCONS_00133960	0.523333	0.001	-9.03159	0.00330437	KIZ	XP_006062881.1 PREDICTED: centrosomal protein kizuna isoform X3 [Bubalus bubalis]
XM_006062819.2	0.523333	0.001	-9.03159	0.00330457	KIZ	PREDICTED: centrosomal protein kizuna isoform X1 [Bubalus bubalis]
XM_025288329.1	0.523333	0.001	-9.03159	0.00410404	Gbp4	PREDICTED: guanylate-binding protein 4 isoform X1 [Bos taurus]
XM_006072886.2	0.523333	0.001	-9.03159	0.00155309	BIRC3	PREDICTED: baculoviral IAP repeat-containing protein 3 isoform X1 [Bubalus bubalis]
XM_006078648.2	0.52	92.7233	7.47828	2.9432e-07	RPS12	40S ribosomal protein S12 [Homo sapiens]
TCONS_00070047	0.52	0.001	-9.02237	0.00705787	HENMT1	XP_005976840.1 PREDICTED: small RNA 2'-O-methyltransferase [Pantholops hodgsonii]
XM_006075924.2	0.52	0.001	-9.02237	0.00705633	HENMT1	PREDICTED: small RNA 2'-O-methyltransferase isoform X1 [Bubalus bubalis]
XM_025266521.1	0.516667	0.001	-9.01309	0.0115107	TRIM6	PREDICTED: tripartite motif-containing protein 6 isoform X1 [Bos mutus]
TCONS_00120136	0.513333	1.41333	1.46113	0.0284621	LONRF2	XP_017910193.1 PREDICTED: LOW QUALITY PROTEIN: LON peptidase N-terminal domain and RING finger protein 2 [Capra hircus]
TCONS_00164960	0.513333	0.001	-9.00375	0.0151813	OCLN	XP_006058987.1 PREDICTED: occludin isoform X1 [Bubalus bubalis]
TCONS_00150897	0.513333	0.001	-9.00375	0.000374195	DCLK2	XP_006061056.1 PREDICTED: LOW QUALITY PROTEIN: serine/threonine-protein kinase DCLK2 [Bubalus bubalis]
TCONS_00098301	0.513333	0.001	-9.00375	0.00286567	C19orf57	XP_006079949.1 PREDICTED: uncharacterized protein C19orf57 homolog isoform X1 [Bubalus bubalis]
XM_025293656.1	0.513333	0.001	-9.00375	0.00286576	C19orf57	Pre-T/NK cell-associated protein 3B3 [Macaca mulatta]
TCONS_00023182	0.51	0.001	-8.99435	0.000484288	UBR3	XP_006060068.1 PREDICTED: E3 ubiquitin-protein ligase UBR3 isoform X4 [Bubalus bubalis]
XM_025275200.1	0.51	0.001	-8.99435	0.0004842	UBR3	PREDICTED: E3 ubiquitin-protein ligase UBR3 isoform X1 [Bubalus bubalis]
TCONS_00151156	0.51	0.001	-8.99435	0.000711349	LZTR1	XP_019832666.1 PREDICTED: leucine-zipper-like transcriptional regulator 1, partial [Bos indicus]
TCONS_00110997	0.506667	0.08	-2.66297	0.0454109	PLEKHH1	XP_006056242.1 PREDICTED: pleckstrin homology domain-containing family H member 1 [Bubalus bubalis]
XM_025295307.1	0.506667	0.08	-2.66297	0.0454236	PLEKHH1	PREDICTED: pleckstrin homology domain-containing family H member 1 [Bubalus bubalis]
TCONS_00063175	0.506667	0.0366667	-3.7885	0.00896163	PRRC2C	XP_011966793.1 PREDICTED: protein PRRC2C isoform X7 [Ovis aries musimon]
TCONS_00018534	0.506667	0.001	-8.98489	0.0246645	HIBCH	XP_006067464.1 PREDICTED: 3-hydroxyisobutyryl-CoA hydrolase, mitochondrial isoform X1 [Bubalus bubalis]
XM_025279391.1	0.506667	0.001	-8.98489	0.0337803	SLC39A11	PREDICTED: zinc transporter ZIP11 isoform X1 [Bubalus bubalis]
XM_025276260.1	0.503333	0.001	-8.97537	0.0227976	PKP4	PREDICTED: plakophilin-4 isoform X1 [Bison bison bison]
XR_003103860.1	0.5	0.00666667	-6.22882	5.3072e-05	-	-
TCONS_00145062	0.5	0.001	-8.96578	0.00434913	CEP126	XP_006046949.1 PREDICTED: LOW QUALITY PROTEIN: uncharacterized protein KIAA1377-like [Bubalus bubalis]
TCONS_00121638	0.5	0.001	-8.96578	0.0331128	Ppp3r1	XP_007968601.1 PREDICTED: calcineurin subunit B type 1 isoform X1 [Chlorocebus sabaeus]
XM_006063269.2	0.5	0.001	-8.96578	0.00690243	KCNIP4	Kv channel-interacting protein 4 [Bos taurus]
XM_006043526.2	0.496667	2.50333	2.3335	0.00158433	PITPNC1	PREDICTED: cytoplasmic phosphatidylinositol transfer protein 1 isoform X1 [Bos taurus]
TCONS_00033229	0.496667	0.001	-8.95613	3.59753e-07	ZZEF1	XP_005220258.1 PREDICTED: zinc finger ZZ-type and EF-hand domain-containing protein 1 isoform X1 [Bos taurus]
XM_006053924.2	0.493333	2.57	2.38113	0.00215945	WNT5A	PREDICTED: LOW QUALITY PROTEIN: protein Wnt-5a, partial [Bubalus bubalis]
TCONS_00174691	0.493333	2.57	2.38113	0.00216194	WNT5A	XP_020014749.1 protein Wnt-5a isoform X1 [Castor canadensis]
XM_025276250.1	0.493333	2.5	2.34129	0.0377093	NDP	PREDICTED: norrin [Bos mutus]
XM_025271894.1	0.493333	0.001	-8.94642	0.0250456	PPARG	PREDICTED: tRNA-splicing endonuclease subunit Sen2 isoform X1 [Tursiops truncatus]
TCONS_00031932	0.493333	0.001	-8.94642	0.0346631	STRADA	XP_006041696.1 PREDICTED: STE20-related kinase adapter protein alpha isoform X1 [Bubalus bubalis]
TCONS_00196079	0.49	1.55	1.66141	0.0127827	Pol	CAA10770.1 reverse transcriptase-like [Bos taurus]
XM_006071567.2	0.486667	0.001	-8.92679	0.00678101	ALS2CL	PREDICTED: ALS2 C-terminal-like protein isoform X1 [Bubalus bubalis]
TCONS_00124753	0.483333	0.0133333	-5.17991	0.0120316	Fgf14	XP_006042305.1 PREDICTED: fibroblast growth factor 14 isoform X2 [Bubalus bubalis]
TCONS_00098440	0.483333	0.001	-8.91687	0.0471359	AKAP8L	XP_006047752.1 PREDICTED: A-kinase anchor protein 8-like isoform X2 [Bubalus bubalis]
TCONS_00133863	0.48	2.37	2.30378	0.0339478	PITRM1	XP_006041671.1 PREDICTED: presequence protease, mitochondrial isoform X3 [Bubalus bubalis]
XM_006041609.2	0.48	2.37	2.30378	0.033946	PITRM1	PREDICTED: presequence protease, mitochondrial isoform X1 [Bubalus bubalis]
TCONS_00197188	0.48	0.001	-8.90689	0.000947219	USP11	XP_006058846.1 PREDICTED: ubiquitin carboxyl-terminal hydrolase 11 isoform X4 [Bubalus bubalis]
TCONS_00072704	0.476667	0.001	-8.89684	0.00794949	POLR3GL	XP_012035424.1 PREDICTED: DNA-directed RNA polymerase III subunit RPC7-like isoform X1 [Ovis aries]
TCONS_00176598	0.476667	0.001	-8.89684	0.00747104	CCDC66	DAA17042.1 TPA: coiled-coil domain containing 66 [Bos taurus]
XM_025272123.1	0.476667	0.001	-8.89684	0.00747421	CCDC66	PREDICTED: coiled-coil domain-containing protein 66 isoform X1 [Bos taurus]
TCONS_00086931	0.473333	0.001	-8.88671	0.00111622	FAM126A	XP_005205349.1 PREDICTED: hyccin isoform X2 [Bos taurus]
XM_006078271.2	0.473333	0.001	-8.88671	2.18279e-05	BAI3	PREDICTED: adhesion G protein-coupled receptor B3 [Bos mutus]
TCONS_00111312	0.47	0.0266667	-4.13955	0.0281175	KIAA0586	XP_006069805.1 PREDICTED: protein TALPID3 [Bubalus bubalis]
XM_025295458.1	0.47	0.0266667	-4.13955	0.0281131	KIAA0586	PREDICTED: protein TALPID3 [Bubalus bubalis]
TCONS_00093555	0.47	0.001	-8.87652	0.00183979	FAM13B	XP_010842761.1 PREDICTED: protein FAM13B isoform X2 [Bison bison bison]
XM_025292641.1	0.47	0.001	-8.87652	0.00183996	FAM13B	PREDICTED: protein FAM13B isoform X1 [Bison bison bison]
TCONS_00119469	0.47	0.001	-8.87652	0.016761	ODF2	XP_014964393.1 PREDICTED: outer dense fiber protein 2 isoform X13 [Ovis aries musimon]
XM_025269866.1	0.466667	0.001	-8.86625	0.00439107	ZNF382	PREDICTED: zinc finger protein 382 isoform X1 [Bos taurus]
XR_003105142.1	0.466667	0.001	-8.86625	0.00275773	-	-
TCONS_00120120	0.46	0.001	-8.84549	0.0130405	REV1	XP_010827939.1 PREDICTED: DNA repair protein REV1 isoform X3 [Bison bison bison]
XM_025260702.1	0.46	0.001	-8.84549	0.0130407	REV1	PREDICTED: DNA repair protein REV1 isoform X3 [Bison bison bison]
TCONS_00183183	0.46	0.001	-8.84549	0.0409576	SFR1	XP_006050150.1 PREDICTED: swi5-dependent recombination DNA repair protein 1 homolog isoform X1 [Bubalus bubalis]
XM_006050089.2	0.46	0.001	-8.84549	0.0409549	SFR1	PREDICTED: swi5-dependent recombination DNA repair protein 1 homolog isoform X1 [Bubalus bubalis]
TCONS_00165417	0.456667	0.00666667	-6.09803	0.00165158	SPEF2	XP_002696427.2 PREDICTED: sperm flagellar protein 2 isoform X1 [Bos taurus]
XM_025270631.1	0.456667	0.00666667	-6.09803	0.00165165	SPEF2	PREDICTED: sperm flagellar protein 2 isoform X1 [Ovis aries musimon]
TCONS_00096017	0.456667	0.001	-8.835	0.000976098	MSH3	XP_006065169.1 PREDICTED: DNA mismatch repair protein Msh3 isoform X1 [Bubalus bubalis]
XM_006065107.2	0.456667	0.001	-8.835	0.000975579	MSH3	PREDICTED: DNA mismatch repair protein Msh3 isoform X1 [Bubalus bubalis]
XM_025292590.1	0.45	0.001	-8.81378	0.00139227	PURA	PREDICTED: transcriptional activator protein Pur-alpha [Chinchilla lanigera]
TCONS_00071379	0.446667	2.74	2.61691	0.0454768	HEYL	XP_006077583.1 PREDICTED: hairy/enhancer-of-split related with YRPW motif-like protein isoform X2 [Bubalus bubalis]
XM_006077521.2	0.446667	2.74	2.61691	0.0454818	HEYL	PREDICTED: hairy/enhancer-of-split related with YRPW motif-like protein isoform X2 [Bubalus bubalis]
TCONS_00074879	0.446667	2.25	2.33265	0.0468263	RAB17	XP_012038197.2 PREDICTED: ras-related protein Rab-17 isoform X1 [Ovis aries]
XM_006066723.2	0.446667	2.25	2.33265	0.0468362	RAB17	PREDICTED: ras-related protein Rab-17 isoform X1 [Bubalus bubalis]
TCONS_00047243	0.446667	2.15667	2.27153	0.0255996	CARD10	XP_006044584.1 PREDICTED: caspase recruitment domain-containing protein 10 isoform X3 [Bubalus bubalis]
XM_025280214.1	0.446667	0.00333333	-7.06609	0.0305525	MED1	PREDICTED: mediator of RNA polymerase II transcription subunit 1 isoform X1 [Ovis aries]
TCONS_00127081	0.443333	2.68	2.59577	0.00911022	DCLK1	XP_006057588.1 PREDICTED: serine/threonine-protein kinase DCLK1 isoform X1 [Bubalus bubalis]
XM_006057526.2	0.443333	2.68	2.59577	0.00910867	DCLK1	PREDICTED: serine/threonine-protein kinase DCLK1 isoform X1 [Bubalus bubalis]
TCONS_00189516	0.443333	0.001	-8.79225	0.0306428	TFR2	XP_011997095.1 PREDICTED: transferrin receptor protein 2 isoform X2 [Ovis aries musimon]
TCONS_00145966	0.443333	0.001	-8.79225	0.0323333	Ppme1	XP_007109163.1 PREDICTED: protein phosphatase methylesterase 1 isoform X2 [Physeter catodon]
XM_025266436.1	0.443333	0.001	-8.79225	0.0323317	Ppme1	PREDICTED: protein phosphatase methylesterase 1 isoform X1 [Bubalus bubalis]
TCONS_00137460	0.44	2.12333	2.27076	0.0429469	MATN2	XP_006048827.1 PREDICTED: matrilin-2 isoform X2 [Bubalus bubalis]
XM_025265072.1	0.44	2.12333	2.27076	0.0429465	MATN2	PREDICTED: matrilin-2 isoform X1 [Bubalus bubalis]
TCONS_00187414	0.44	0.001	-8.78136	0.00460938	Cyth3	XP_004440917.2 PREDICTED: cytohesin-3 [Ceratotherium simum simum]
XM_025274532.1	0.44	0.001	-8.78136	0.00461102	Cyth3	PREDICTED: cytohesin-3 [Condylura cristata]
TCONS_00073244	0.44	0.001	-8.78136	0.00546039	GPR88	XP_014964452.1 PREDICTED: probable G-protein coupled receptor 88 [Ovis aries musimon]
XM_006075851.2	0.436667	7.2	4.04339	0.000515551	Htra3	PREDICTED: serine protease HTRA3 [Bubalus bubalis]
TCONS_00035455	0.436667	2.39667	2.45642	0.0135305	NEFM	XP_008977348.2 PREDICTED: neurofilament medium polypeptide isoform X1 [Callithrix jacchus]
XM_006055160.2	0.436667	2.39667	2.45642	0.0135308	NEFM	PREDICTED: neurofilament medium polypeptide [Bubalus bubalis]
TCONS_00184095	0.436667	0.001	-8.77039	0.0127108	ATAD1	XP_003783724.2 PREDICTED: ATPase family AAA domain-containing protein 1 [Otolemur garnettii]
XM_025274268.1	0.436667	0.001	-8.77039	0.0127062	ATAD1	ATPase family AAA domain-containing protein 1, partial [Bos mutus]
TCONS_00006754	0.433333	3.08333	2.83094	0.0103185	IGSF10	XP_006070297.1 PREDICTED: immunoglobulin superfamily member 10 [Bubalus bubalis]
XM_025289719.1	0.433333	3.08333	2.83094	0.0103189	IGSF10	PREDICTED: immunoglobulin superfamily member 10 [Bubalus bubalis]
XM_006057200.2	0.433333	2.58667	2.57755	0.0049256	TRIL	PREDICTED: TLR4 interactor with leucine rich repeats [Bubalus bubalis]
TCONS_00064030	0.433333	1.34667	1.63584	0.0268715	-	CAA10770.1 reverse transcriptase-like [Bos taurus]
TCONS_00094941	0.43	3.29333	2.93714	0.000647005	Zswim4	XP_005198912.1 PREDICTED: zinc finger SWIM domain-containing protein 4 isoform X1 [Bos taurus]
XM_025293645.1	0.43	3.29333	2.93714	0.00064686	Zswim4	PREDICTED: zinc finger SWIM domain-containing protein 4 isoform X1 [Bos taurus]
TCONS_00096444	0.43	3.28667	2.93422	0.000827264	PPARGC1B	XP_010848852.1 PREDICTED: peroxisome proliferator-activated receptor gamma coactivator 1-beta isoform X1 [Bison bison bison]
TCONS_00049762	0.426667	0.001	-8.73697	0.00488502	SGPL1	XP_006051206.1 PREDICTED: sphingosine-1-phosphate lyase 1 isoform X1 [Bubalus bubalis]
XM_025284689.1	0.426667	0.001	-8.73697	0.00488673	SGPL1	PREDICTED: sphingosine-1-phosphate lyase 1 isoform X1 [Bubalus bubalis]
TCONS_00032742	0.423333	0.001	-8.72565	0.00647213	RAI1	XP_006040843.1 PREDICTED: retinoic acid-induced protein 1 isoform X6 [Bubalus bubalis]
XM_025280439.1	0.423333	0.001	-8.72565	0.00647036	RAI1	PREDICTED: retinoic acid-induced protein 1 isoform X6 [Bubalus bubalis]
TCONS_00097602	0.423333	0.001	-8.72565	0.00842468	-	XP_012033573.1 PREDICTED: glutaredoxin-like protein C5orf63 homolog isoform X1 [Ovis aries]
TCONS_00176150	0.423333	0.001	-8.72565	0.00157303	CHL1	XP_006075639.1 PREDICTED: neural cell adhesion molecule L1-like protein-like isoform X5 [Bubalus bubalis]
XM_006058219.2	0.423333	0.001	-8.72565	0.0140983	ZNF710	PREDICTED: zinc finger protein 710 isoform X1 [Bubalus bubalis]
XM_025281407.1	0.423333	0.001	-8.72565	0.00311615	LINGO2	PREDICTED: leucine-rich repeat and immunoglobulin-like domain-containing nogo receptor-interacting protein 2 [Bos mutus]
TCONS_00036382	0.42	0.001	-8.71425	0.0258178	UGCG	XP_004458564.1 PREDICTED: ceramide glucosyltransferase [Dasypus novemcinctus]
TCONS_00063214	0.42	0.001	-8.71425	0.0301439	C1orf112	XP_006073165.1 PREDICTED: uncharacterized protein C1orf112 homolog isoform X1 [Bubalus bubalis]
XM_025285968.1	0.42	0.001	-8.71425	0.0301377	C1orf112	cDNA sequence BC055324, partial [Mus musculus]
TCONS_00035375	0.416667	0.00333333	-6.96578	0.0154051	PIWIL2	XP_006047973.1 PREDICTED: piwi-like protein 2 [Bubalus bubalis]
XM_025281862.1	0.416667	0.00333333	-6.96578	0.0154016	PIWIL2	PREDICTED: piwi-like protein 2 [Bubalus bubalis]
XM_025276252.1	0.416667	0.001	-8.70275	0.0083232	PKP4	PREDICTED: plakophilin-4 isoform X1 [Bison bison bison]
XM_025272869.1	0.416667	0.001	-8.70275	0.00833127	XIRP1	PREDICTED: xin actin-binding repeat-containing protein 1 isoform X1 [Bubalus bubalis]
XM_025278959.1	0.41	0.0266667	-3.94251	0.0360277	NCOR1	PREDICTED: nuclear receptor corepressor 1 isoform X1 [Bos indicus]
TCONS_00101349	0.41	0.001	-8.67948	0.00113709	CASP8AP2	XP_006055411.1 PREDICTED: CASP8-associated protein 2 isoform X1 [Bubalus bubalis]
XM_006055349.2	0.41	0.001	-8.67948	0.00113696	CASP8AP2	PREDICTED: CASP8-associated protein 2 isoform X1 [Bubalus bubalis]
TCONS_00176600	0.41	0.001	-8.67948	0.0124174	CCDC66	XP_010816048.1 PREDICTED: coiled-coil domain-containing protein 66 isoform X2 [Bos taurus]
XM_025272122.1	0.41	0.001	-8.67948	0.0124243	CCDC66	PREDICTED: coiled-coil domain-containing protein 66 isoform X1 [Bos taurus]
TCONS_00189812	0.406667	0.001	-8.6677	0.0188507	TGFB1I1	XP_006070435.1 PREDICTED: transforming growth factor beta-1-induced transcript 1 protein isoform X3 [Bubalus bubalis]
TCONS_00086840	0.403333	0.001	-8.65583	0.0162704	ANKMY2	XP_006057101.1 PREDICTED: ankyrin repeat and MYND domain-containing protein 2 [Bubalus bubalis]
TCONS_00119998	0.403333	0.001	-8.65583	0.0162192	GPAT2	XP_006059913.1 PREDICTED: glycerol-3-phosphate acyltransferase 2, mitochondrial [Bubalus bubalis]
XM_025260612.1	0.403333	0.001	-8.65583	0.0162235	Gpat2	PREDICTED: glycerol-3-phosphate acyltransferase 2, mitochondrial isoform X5 [Ovis aries musimon]
TCONS_00052560	0.4	0.001	-8.64386	0.0263294	CHPT1	XP_012021482.1 PREDICTED: cholinephosphotransferase 1 isoform X1 [Ovis aries musimon]
TCONS_00162342	0.4	0.001	-8.64386	0.00119483	ZNF132	XP_006067332.1 PREDICTED: zinc finger protein 132 isoform X1 [Bubalus bubalis]
XM_025270396.1	0.4	0.001	-8.64386	0.00119447	ZNF132	PREDICTED: zinc finger protein 132 isoform X1 [Bubalus bubalis]
TCONS_00122893	0.396667	0.0266667	-3.89482	0.0350496	SEC16A	XP_006062270.1 PREDICTED: protein transport protein Sec16A isoform X1 [Bubalus bubalis]
XM_025263122.1	0.396667	0.00666667	-5.89482	0.0398298	ABCC4	PREDICTED: multidrug resistance-associated protein 4-like isoform X1 [Bos taurus]
TCONS_00059396	0.396667	0.001	-8.63178	0.00183348	Ajap1	ELR50622.1 Adherens junction-associated protein 1, partial [Bos mutus]
TCONS_00149492	0.396667	0.001	-8.63178	0.00712744	HIRA	XP_006065606.1 PREDICTED: protein HIRA-like isoform X1 [Bubalus bubalis]
TCONS_00140739	0.393333	1.88667	2.26202	0.0061547	Plec	XP_006054396.1 PREDICTED: plectin isoform X1 [Bubalus bubalis]
XM_006054334.2	0.393333	1.88667	2.26202	0.0061598	Plec	PREDICTED: plectin isoform X5 [Bubalus bubalis]
TCONS_00195332	0.393333	0.09	-2.12776	0.0396784	AFF2	XP_005227648.1 PREDICTED: AF4/FMR2 family member 2 isoform X2 [Bos taurus]
XM_025275775.1	0.393333	0.09	-2.12776	0.0396798	AFF2	PREDICTED: AF4/FMR2 family member 2 isoform X1 [Bos taurus]
TCONS_00149645	0.393333	0.001	-8.61961	0.00100116	EIF4ENIF1	XP_006051072.1 PREDICTED: eukaryotic translation initiation factor 4E transporter isoform X1 [Bubalus bubalis]
XM_025267310.1	0.393333	0.001	-8.61961	0.0010013	EIF4ENIF1	PREDICTED: eukaryotic translation initiation factor 4E transporter isoform X1 [Bubalus bubalis]
TCONS_00003961	0.393333	0.001	-8.61961	0.0105688	NAT1	XP_006055944.1 PREDICTED: arylamine N-acetyltransferase 1 isoform X1 [Bubalus bubalis]
TCONS_00122637	0.393333	0.001	-8.61961	0.0492662	ENDOG	XP_004423600.1 PREDICTED: putative methyltransferase C9orf114 homolog [Ceratotherium simum simum]
TCONS_00176153	0.39	3.48667	3.1603	0.0276863	CHL1	XP_006075639.1 PREDICTED: neural cell adhesion molecule L1-like protein-like isoform X5 [Bubalus bubalis]
TCONS_00146867	0.39	0.001	-8.60733	0.0242055	IL10RA	XP_006044775.1 PREDICTED: interleukin-10 receptor subunit alpha isoform X1 [Bubalus bubalis]
TCONS_00096126	0.39	0.001	-8.60733	0.0462935	PTTG1	XP_006073524.1 PREDICTED: securin isoform X5 [Bubalus bubalis]
XM_006073462.2	0.39	0.001	-8.60733	0.0462897	PTTG1	PREDICTED: securin isoform X1 [Bubalus bubalis]
TCONS_00010382	0.38	0.001	-8.56986	0.00273993	SERPINI1	XP_006077358.1 PREDICTED: neuroserpin isoform X1 [Bubalus bubalis]
XM_006077297.2	0.38	0.001	-8.56986	0.00273952	SERPINI1	PREDICTED: neuroserpin isoform X1 [Bubalus bubalis]
XM_025269883.1	0.38	0.001	-8.56986	0.04571	ZFP14	PREDICTED: zinc finger protein 14 homolog isoform X1 [Bos taurus]
TCONS_00100421	0.373333	1.03	1.46411	0.0388036	CFDP2	XP_014254000.1 PREDICTED: LOW QUALITY PROTEIN: uncharacterized protein LOC106669198 [Cimex lectularius]
TCONS_00194662	0.373333	0.02	-4.22239	0.0284816	EDA	XP_006074241.1 PREDICTED: ectodysplasin-A isoform X2 [Bubalus bubalis]
XM_006074179.2	0.373333	0.02	-4.22239	0.0284725	EDA	PREDICTED: ectodysplasin-A isoform X1 [Bubalus bubalis]
TCONS_00063165	0.373333	0.0133333	-4.80735	0.004446	Dnm3	XP_010850433.1 PREDICTED: dynamin-3 isoform X5 [Bison bison bison]
XM_025272600.1	0.373333	0.001	-8.54432	0.00721743	PTPRG	PREDICTED: receptor-type tyrosine-protein phosphatase gamma isoform X1 [Bison bison bison]
TCONS_00052848	0.373333	0.001	-8.54432	0.00273284	NACA	XP_006075043.1 PREDICTED: nascent polypeptide-associated complex subunit alpha, muscle-specific form isoform X1 [Bubalus bubalis]
TCONS_00021250	0.373333	0.001	-8.54432	0.0121716	RPP40	XP_006073217.1 PREDICTED: ribonuclease P protein subunit p40 isoform X1 [Bubalus bubalis]
TCONS_00140463	0.373333	0.001	-8.54432	0.0142834	SLA	XP_006079402.1 PREDICTED: src-like-adapter isoform X1 [Bubalus bubalis]
TCONS_00195376	0.373333	0.001	-8.54432	0.0153515	-	ELR48978.1 hypothetical protein M91_07252 [Bos mutus]
TCONS_00117984	0.37	0.001	-8.53138	0.0187562	FOXN2	XP_006078454.1 PREDICTED: forkhead box protein N2 isoform X1 [Bubalus bubalis]
TCONS_00071439	0.366667	4.42	3.59151	0.00638463	GNL2	XP_006077628.1 PREDICTED: nucleolar GTP-binding protein 2 [Bubalus bubalis]
TCONS_00126942	0.366667	0.0266667	-3.78136	0.0229154	SLC46A3	XP_006078635.1 PREDICTED: solute carrier family 46 member 3 isoform X1 [Bubalus bubalis]
XM_006078574.2	0.366667	0.0266667	-3.78136	0.0229184	SLC46A3	PREDICTED: solute carrier family 46 member 3 isoform X1 [Bubalus bubalis]
XM_025286857.1	0.366667	0.001	-8.51833	0.01167	TPCN2	PREDICTED: two pore calcium channel protein 2 isoform X2 [Bos taurus]
XM_006053714.2	0.363333	2.13667	2.556	0.0257468	ANLN	PREDICTED: actin-binding protein anillin isoform X1 [Bison bison bison]
XM_025263467.1	0.363333	0.001	-8.50515	0.00168074	ZHX3	PREDICTED: zinc fingers and homeoboxes protein 3 isoform X1 [Bubalus bubalis]
TCONS_00040125	0.363333	0.001	-8.50515	0.035524	ARHGEF39	XP_006064415.1 PREDICTED: rho guanine nucleotide exchange factor 39 isoform X2 [Bubalus bubalis]
TCONS_00098178	0.363333	0.001	-8.50515	0.0165151	ICAM1	XP_006044506.1 PREDICTED: intercellular adhesion molecule 1-like [Bubalus bubalis]
TCONS_00197652	0.36	1.30667	1.85982	0.039235	MID2	XP_019805021.1 PREDICTED: probable E3 ubiquitin-protein ligase MID2 isoform X5 [Tursiops truncatus]
XM_025277313.1	0.36	1.30667	1.85982	0.0392323	MID2	PREDICTED: probable E3 ubiquitin-protein ligase MID2 isoform X1 [Tursiops truncatus]
TCONS_00024237	0.36	0.01	-5.16993	0.0236125	PLEKHM3	XP_019831553.1 PREDICTED: pleckstrin homology domain-containing family M member 3 [Bos indicus]
XM_025278111.1	0.36	0.01	-5.16993	0.0236122	PLEKHM3	PREDICTED: pleckstrin homology domain-containing family M member 3 [Bos indicus]
TCONS_00063213	0.36	0.001	-8.49185	0.0126501	C1orf112	XP_006073165.1 PREDICTED: uncharacterized protein C1orf112 homolog isoform X1 [Bubalus bubalis]
XM_025285971.1	0.36	0.001	-8.49185	0.0126511	C1orf112	cDNA sequence BC055324, partial [Mus musculus]
XM_025289445.1	0.36	0.001	-8.49185	0.00452277	-	homeobox protein LSX [Homo sapiens]
XM_025288367.1	0.356667	6.37667	4.16015	0.00317792	LPAR3	PREDICTED: lysophosphatidic acid receptor 3 [Bubalus bubalis]
TCONS_00197187	0.356667	0.001	-8.47843	0.00271387	USP11	XP_006058845.1 PREDICTED: ubiquitin carboxyl-terminal hydrolase 11 isoform X3 [Bubalus bubalis]
XM_025281504.1	0.356667	0.001	-8.47843	0.0366668	TTC39B	PREDICTED: tetratricopeptide repeat protein 39B isoform X1 [Ovis aries]
TCONS_00118645	0.356667	0.001	-8.47843	0.0145252	PLEK	XP_006077708.1 PREDICTED: pleckstrin [Bubalus bubalis]
XR_003102723.1	0.356667	0.001	-8.47843	0.0235662	-	-
XM_025293763.1	0.356667	0.001	-8.47843	0.0231428	Eps15l1	PREDICTED: epidermal growth factor receptor substrate 15-like 1 isoform X2 [Bison bison bison]
TCONS_00196762	0.353333	1.56333	2.14552	0.00165385	-	ELR50693.1 Spectrin beta chain, brain 2 [Bos mutus]
TCONS_00108245	0.353333	0.001	-8.46489	0.00201993	GLDN	XP_002690971.1 PREDICTED: gliomedin [Bos taurus]
TCONS_00039782	0.353333	0.001	-8.46489	0.00245138	RIC1	XP_006080666.1 PREDICTED: protein RIC1 homolog isoform X1 [Bubalus bubalis]
XM_025279081.1	0.353333	0.001	-8.46489	0.00245021	RIC1	PREDICTED: protein RIC1 homolog isoform X1 [Bubalus bubalis]
TCONS_00025125	0.353333	0.001	-8.46489	0.00746713	Pdik1l	XP_006055494.1 PREDICTED: serine/threonine-protein kinase PDIK1L isoform X1 [Bubalus bubalis]
TCONS_00189740	0.35	0.00333333	-6.71425	0.0142015	RABGEF1	NP_777016.1 rab5 GDP/GTP exchange factor [Bos taurus]
TCONS_00198478	0.346667	5.93667	4.09803	0.0013978	L1CAM	XP_006043725.1 PREDICTED: neural cell adhesion molecule L1 isoform X2 [Bubalus bubalis]
TCONS_00035025	0.346667	1.63667	2.23914	0.0401079	TLE4	XP_005210133.1 PREDICTED: transducin-like enhancer protein 4 isoform X1 [Bos taurus]
XM_025281636.1	0.346667	1.63667	2.23914	0.0401106	Tle4	transducin-like enhancer protein 4 [Bos taurus]
TCONS_00086934	0.346667	0.001	-8.43741	0.0154514	FAM126A	XP_006074907.1 PREDICTED: hyccin isoform X1 [Bubalus bubalis]
TCONS_00125550	0.346667	0.001	-8.43741	0.00113047	ATP7B	XP_006051969.1 PREDICTED: copper-transporting ATPase 2 [Bubalus bubalis]
XM_025262953.1	0.346667	0.001	-8.43741	0.00113086	ATP7B	PREDICTED: copper-transporting ATPase 2 [Bubalus bubalis]
TCONS_00143219	0.343333	4.8	3.80535	0.0010562	SLC43A3	XP_006080787.1 PREDICTED: solute carrier family 43 member 3 isoform X1 [Bubalus bubalis]
XM_025266025.1	0.343333	4.8	3.80535	0.00105723	SLC43A3	PREDICTED: solute carrier family 43 member 3 isoform X1 [Bubalus bubalis]
XM_025289931.1	0.343333	1.79333	2.38496	0.00539228	SLC4A4	PREDICTED: electrogenic sodium bicarbonate cotransporter 1 isoform X7 [Bubalus bubalis]
TCONS_00068926	0.343333	0.05	-2.77961	0.0474126	PEX19	XP_008518692.1 PREDICTED: peroxisomal biogenesis factor 19 [Equus przewalskii]
TCONS_00005704	0.343333	0.001	-8.42347	0.00473058	HHLA2	XP_015326749.1 PREDICTED: HERV-H LTR-associating protein 2 isoform X2 [Bos taurus]
TCONS_00060757	0.343333	0.001	-8.42347	0.0122271	KCTD21	XP_011957097.1 PREDICTED: BTB/POZ domain-containing protein KCTD21 isoform X2 [Ovis aries]
TCONS_00195373	0.343333	0.001	-8.42347	0.0176227	-	ELR48978.1 hypothetical protein M91_07252 [Bos mutus]
TCONS_00183743	0.343333	0.001	-8.42347	0.00539581	C10orf88	XP_587684.2 PREDICTED: uncharacterized protein C10orf88 [Bos taurus]
XM_025273907.1	0.343333	0.001	-8.42347	0.00539498	C10orf88	chromosome 10 open reading frame 88, isoform CRA_a [Homo sapiens]
TCONS_00085844	0.34	7.20667	4.40573	0.00153217	MEST	XP_005679536.1 PREDICTED: mesoderm-specific transcript homolog protein [Capra hircus]
XM_006041453.2	0.34	7.20667	4.40573	0.0015322	MEST	PREDICTED: mesoderm-specific transcript homolog protein [Capra hircus]
TCONS_00179991	0.336667	5.95	4.1435	0.00121688	SERPINB10	XP_006050716.1 PREDICTED: serpin B10-like [Bubalus bubalis]
XM_006050654.2	0.336667	5.95	4.1435	0.00121699	SERPINB10	PREDICTED: serpin B10-like [Bubalus bubalis]
TCONS_00160921	0.336667	2.14667	2.67271	0.0272928	HSPB6	XP_012045587.1 PREDICTED: heat shock protein beta-6 isoform X1 [Ovis aries]
XM_006068787.2	0.336667	2.14667	2.67271	0.0272929	HSPB6	PREDICTED: heat shock protein beta-6 [Bubalus bubalis]
XM_025273210.1	0.336667	1.62667	2.27253	0.0232269	CDH7	PREDICTED: cadherin-7-like isoform X1 [Bubalus bubalis]
XM_025280213.1	0.336667	0.00333333	-6.65821	0.0459204	MED1	PREDICTED: mediator of RNA polymerase II transcription subunit 1 isoform X1 [Ovis aries]
TCONS_00175439	0.336667	0.001	-8.39518	0.0271657	KLF15	XP_006078872.1 PREDICTED: Krueppel-like factor 15 [Bubalus bubalis]
XM_025288160.1	0.336667	0.001	-8.39518	0.0445603	PSRC1	PREDICTED: proline/serine-rich coiled-coil protein 1 isoform X1 [Bubalus bubalis]
XM_025270670.1	0.333333	45.7967	7.10213	1.87096e-05	RPS4	Protein DBF4 like protein B [Pteropus alecto]
TCONS_00023768	0.333333	0.00333333	-6.64386	0.0241051	SPOPL	XP_014948918.1 PREDICTED: speckle-type POZ protein-like isoform X3 [Ovis aries]
TCONS_00060953	0.333333	0.001	-8.38082	0.0299026	STT3A	XP_008527561.1 PREDICTED: dolichyl-diphosphooligosaccharide--protein glycosyltransferase subunit STT3A isoform X1 [Equus przewalskii]
TCONS_00134760	0.333333	0.001	-8.38082	0.0313377	Proser2	XP_006077800.1 PREDICTED: proline and serine-rich protein 2 [Bubalus bubalis]
XM_025272285.1	0.333333	0.001	-8.38082	0.00273614	FBXL2	PREDICTED: F-box/LRR-repeat protein 2 isoform X3 [Ovis aries musimon]
TCONS_00120592	0.333333	0.001	-8.38082	0.0390822	THUMPD2	XP_006071272.1 PREDICTED: THUMP domain-containing protein 2 [Bubalus bubalis]
XM_025260911.1	0.333333	0.001	-8.38082	0.0390879	THUMPD2	PREDICTED: THUMP domain-containing protein 2 [Bubalus bubalis]
TCONS_00022071	0.33	1.44667	2.13219	0.0149786	RUNX2	XP_006054390.1 PREDICTED: runt-related transcription factor 2 [Bubalus bubalis]
XM_025260971.1	0.33	1.44667	2.13219	0.0149793	RUNX2	PREDICTED: runt-related transcription factor 2 [Bubalus bubalis]
TCONS_00022584	0.33	1.38	2.06413	0.029656	Anks1a	XP_019841236.1 PREDICTED: ankyrin repeat and SAM domain-containing protein 1A isoform X2 [Bos indicus]
TCONS_00054491	0.33	1.05	1.66985	0.0421424	JMJD1C	XP_006054821.1 PREDICTED: probable JmjC domain-containing histone demethylation protein 2C isoform X1 [Bubalus bubalis]
XM_006054759.2	0.33	1.05	1.66985	0.0421421	JMJD1C	PREDICTED: probable JmjC domain-containing histone demethylation protein 2C isoform X1 [Bubalus bubalis]
TCONS_00137719	0.33	0.001	-8.36632	0.0297559	OXR1	XP_006076867.1 PREDICTED: oxidation resistance protein 1-like isoform X4 [Bubalus bubalis]
XM_025265170.1	0.33	0.001	-8.36632	0.0297598	OXR1	PREDICTED: oxidation resistance protein 1 isoform X1 [Bison bison bison]
TCONS_00149913	0.33	0.001	-8.36632	0.041468	HPS4	XP_006055632.1 PREDICTED: Hermansky-Pudlak syndrome 4 protein isoform X1 [Bubalus bubalis]
XM_025267423.1	0.33	0.001	-8.36632	0.0414666	HPS4	PREDICTED: Hermansky-Pudlak syndrome 4 protein isoform X1 [Bubalus bubalis]
TCONS_00079057	0.33	0.001	-8.36632	0.0264634	SLC39A8	XP_006071032.1 PREDICTED: zinc transporter ZIP8 [Bubalus bubalis]
TCONS_00080342	0.33	0.001	-8.36632	0.0123851	FIP1L1	XP_005681674.1 PREDICTED: pre-mRNA 3'-end-processing factor FIP1 isoform X2 [Capra hircus]
XM_006047768.2	0.33	0.001	-8.36632	0.0123876	FIP1L1	PREDICTED: pre-mRNA 3'-end-processing factor FIP1 isoform X1 [Bos indicus]
TCONS_00035247	0.326667	2.06	2.65675	0.0348812	NCBP1	XP_011217645.1 PREDICTED: nuclear cap-binding protein subunit 1 isoform X2 [Ailuropoda melanoleuca]
XM_025281764.1	0.326667	2.06	2.65675	0.034881	NCBP1	PREDICTED: nuclear cap-binding protein subunit 1 [Bos mutus]
TCONS_00010881	0.326667	2.00333	2.61651	0.00719469	CLSTN2	XP_006061668.1 PREDICTED: calsyntenin-2 isoform X2 [Bubalus bubalis]
XM_025278021.1	0.326667	0.001	-8.35168	1.54918e-05	NBEAL1	PREDICTED: neurobeachin-like protein 1 isoform X1 [Capra hircus]
XM_025268205.1	0.326667	0.001	-8.35168	0.0379282	MND1	PREDICTED: meiotic nuclear division protein 1 homolog isoform X3 [Bison bison bison]
TCONS_00138985	0.323333	0.01	-5.01495	0.0436076	ZNF34	XP_006070121.1 PREDICTED: zinc finger protein 34 [Bubalus bubalis]
XM_006044788.2	0.32	1.74333	2.4457	0.0238604	Soga3	PREDICTED: protein SOGA3-like isoform X1 [Bubalus bubalis]
XM_006048650.2	0.32	0.001	-8.32193	0.0322014	RGL1	PREDICTED: ral guanine nucleotide dissociation stimulator-like 1 isoform X1 [Bubalus bubalis]
XM_025294642.1	0.32	0.001	-8.32193	0.0472601	GRIK2	glutamate receptor, ionotropic kainate 2 [Bos taurus]
XM_025276220.1	0.316667	0.001	-8.30682	0.0406896	PKP4	PREDICTED: plakophilin-4 isoform X1 [Bison bison bison]
TCONS_00050243	0.316667	0.001	-8.30682	0.017143	FAM213A	XP_006064822.1 PREDICTED: redox-regulatory protein FAM213A isoform X1 [Bubalus bubalis]
XM_025284858.1	0.316667	0.001	-8.30682	0.0171434	FAM213A	PREDICTED: redox-regulatory protein FAM213A isoform X3 [Bubalus bubalis]
TCONS_00189250	0.313333	0.001	-8.29155	0.0277955	TTYH3	XP_006074888.1 PREDICTED: protein tweety homolog 3 isoform X1 [Bubalus bubalis]
TCONS_00048808	0.31	1.51	2.28421	0.0458278	TMCC3	XP_010856312.1 PREDICTED: transmembrane and coiled-coil domains protein 3 isoform X1 [Bison bison bison]
XM_025284334.1	0.31	1.51	2.28421	0.0458285	TMCC3	PREDICTED: transmembrane and coiled-coil domains protein 3 isoform X1 [Bubalus bubalis]
TCONS_00038807	0.31	0.0133333	-4.53916	0.020959	SUPT6H	EAW51119.1 suppressor of Ty 6 homolog (S. cerevisiae), isoform CRA_d [Homo sapiens]
XM_025280998.1	0.31	0.0133333	-4.53916	0.0209558	SUPT6H	transcription elongation factor SPT6 [Bos taurus]
TCONS_00071001	0.31	0.001	-8.27612	0.000860751	Lrp8	XP_015975892.1 PREDICTED: low-density lipoprotein receptor-related protein 8 isoform X7 [Rousettus aegyptiacus]
XM_025288706.1	0.31	0.001	-8.27612	0.000860482	Lrp8	PREDICTED: low-density lipoprotein receptor-related protein 8 isoform X1 [Capra hircus]
TCONS_00039683	0.31	0.001	-8.27612	0.0304828	Sh3gl2	NP_001070308.1 endophilin-A1 [Bos taurus]
XM_025281474.1	0.31	0.001	-8.27612	0.030476	Sh3gl2	endophilin-A1 [Bos taurus]
TCONS_00125296	0.31	0.001	-8.27612	0.0443065	Cdk8	EOA99088.1 Cell division protein kinase 8, partial [Anas platyrhynchos]
XM_025262852.1	0.31	0.001	-8.27612	0.0443126	CDK8	PREDICTED: cyclin-dependent kinase 8 isoform X1 [Myotis lucifugus]
XM_006047758.2	0.31	0.001	-8.27612	0.0164952	PRNP	PREDICTED: major prion protein isoform X1 [Bubalus bubalis]
XM_025266982.1	0.306667	0.001	-8.26053	0.0336701	GABBR1	PREDICTED: gamma-aminobutyric acid type B receptor subunit 1 isoform X2 [Ovis aries musimon]
TCONS_00138884	0.306667	0.001	-8.26053	0.036022	ZNF623	ELR61556.1 Zinc finger protein 623, partial [Bos mutus]
TCONS_00080365	0.306667	0.001	-8.26053	0.00167289	DCUN1D4	XP_003129017.1 PREDICTED: DCN1-like protein 4 isoform X1 [Sus scrofa]
XM_025290056.1	0.306667	0.001	-8.26053	0.00167361	DCUN1D4	PREDICTED: DCN1-like protein 4 isoform X1 [Ovis aries]
TCONS_00060825	0.303333	2.74667	3.17871	0.0219708	PTPN5	XP_005900759.1 PREDICTED: tyrosine-protein phosphatase non-receptor type 5 [Bos mutus]
XM_025286300.1	0.303333	2.74667	3.17871	0.0219706	PTPN5	PREDICTED: tyrosine-protein phosphatase non-receptor type 5 [Bubalus bubalis]
TCONS_00196424	0.303333	2.29333	2.91847	0.00783085	SH3KBP1	XP_011995730.1 PREDICTED: SH3 domain-containing kinase-binding protein 1 isoform X5 [Ovis aries musimon]
XM_025276223.1	0.303333	2.29333	2.91847	0.00783036	Sh3kbp1	PREDICTED: SH3 domain-containing kinase-binding protein 1 isoform X8 [Ovis aries musimon]
TCONS_00072913	0.303333	0.001	-8.24476	9.68341e-05	HIPK1	XP_008540348.1 PREDICTED: homeodomain-interacting protein kinase 1 isoform X1 [Equus przewalskii]
XM_025274746.1	0.303333	0.001	-8.24476	0.0166448	AUTS2	PREDICTED: autism susceptibility gene 2 protein isoform X2 [Capra hircus]
TCONS_00063146	0.303333	0.001	-8.24476	0.00762957	SUCO	XP_010821378.1 PREDICTED: SUN domain-containing ossification factor isoform X1 [Bos taurus]
XM_025285924.1	0.303333	0.001	-8.24476	0.00763151	SUCO	PREDICTED: SUN domain-containing ossification factor isoform X1 [Bos taurus]
XM_025282131.1	0.303333	0.001	-8.24476	0.0226371	Cdk20	PREDICTED: cyclin-dependent kinase 20 isoform X1 [Pteropus alecto]
TCONS_00094643	0.3	1.38667	2.20859	0.0169103	Adamts10	XP_017906436.1 PREDICTED: A disintegrin and metalloproteinase with thrombospondin motifs 10 isoform X1 [Capra hircus]
TCONS_00072164	0.3	0.001	-8.22882	0.027486	VANGL2	XP_005400266.1 PREDICTED: vang-like protein 2 isoform X1 [Chinchilla lanigera]
TCONS_00161866	0.3	0.001	-8.22882	0.036165	ZNF160	XP_006056653.1 PREDICTED: zinc finger protein 160-like [Bubalus bubalis]
TCONS_00097933	0.3	0.001	-8.22882	0.0141226	ACER1	XP_010805228.1 PREDICTED: alkaline ceramidase 1 isoform X3 [Bos taurus]
TCONS_00049715	0.296667	1.81667	2.61438	0.00713797	ADAMTS14	XP_006051213.1 PREDICTED: A disintegrin and metalloproteinase with thrombospondin motifs 14 isoform X1 [Bubalus bubalis]
TCONS_00048798	0.296667	1.46667	2.30563	0.0452651	TMCC3	XP_006064543.1 PREDICTED: transmembrane and coiled-coil domains protein 3 isoform X2 [Bubalus bubalis]
XM_006064481.2	0.296667	1.46667	2.30563	0.045263	TMCC3	PREDICTED: transmembrane and coiled-coil domains protein 3 isoform X1 [Bubalus bubalis]
XM_006059434.2	0.296667	0.001	-8.2127	0.00800647	SENP1	PREDICTED: sentrin-specific protease 1 isoform X1 [Bubalus bubalis]
TCONS_00022195	0.296667	0.001	-8.2127	0.00188455	PTK7	XP_006069306.1 PREDICTED: inactive tyrosine-protein kinase 7 [Bubalus bubalis]
XM_006071569.2	0.296667	0.001	-8.2127	0.0180599	ALS2CL	PREDICTED: ALS2 C-terminal-like protein isoform X1 [Bubalus bubalis]
TCONS_00189103	0.296667	0.001	-8.2127	0.0463873	Axin1	XP_006050008.1 PREDICTED: axin-1 isoform X4 [Bubalus bubalis]
XM_025277257.1	0.293333	4.43333	3.91778	0.0104779	PRKX	PREDICTED: cAMP-dependent protein kinase catalytic subunit PRKX [Bos indicus]
TCONS_00174661	0.293333	1.84667	2.65431	0.0274829	ARHGEF3	XP_006071764.1 PREDICTED: rho guanine nucleotide exchange factor 3 isoform X1 [Bubalus bubalis]
XM_006071703.2	0.293333	1.84667	2.65431	0.0274827	ARHGEF3	PREDICTED: rho guanine nucleotide exchange factor 3 isoform X1 [Bubalus bubalis]
TCONS_00190133	0.293333	1.58	2.42931	0.0224037	C16orf62	XP_006074008.1 PREDICTED: UPF0505 protein C16orf62 homolog [Bubalus bubalis]
XM_025275381.1	0.293333	1.58	2.42931	0.0223959	C16orf62	UPF0505 protein C16orf62 homolog [Bos taurus]
TCONS_00020465	0.293333	0.001	-8.1964	0.0245402	PUM1	EDL30136.1 pumilio 1 (Drosophila), isoform CRA_c, partial [Mus musculus]
TCONS_00158764	0.293333	0.001	-8.1964	0.0208586	ZNF546	XP_006050101.1 PREDICTED: zinc finger protein 546 isoform X1 [Bubalus bubalis]
XM_025269111.1	0.293333	0.001	-8.1964	0.0208617	ZNF546	PREDICTED: zinc finger protein 546 isoform X1 [Bubalus bubalis]
TCONS_00150747	0.29	2.33333	3.00827	0.0282211	ZNF330	NP_001033246.1 zinc finger protein 330 [Bos taurus]
XM_006079240.1	0.29	2.33333	3.00827	0.028209	ZNF330	PREDICTED: zinc finger protein 330 isoform X1 [Ovis aries]
TCONS_00098457	0.29	0.001	-8.17991	0.00318301	WIZ	XP_010804932.1 PREDICTED: protein Wiz isoform X2 [Bos taurus]
XM_025293717.1	0.29	0.001	-8.17991	0.00318296	Wiz	PREDICTED: protein Wiz isoform X1 [Bos taurus]
TCONS_00137113	0.29	0.001	-8.17991	0.0213811	ENPP2	XP_006074763.1 PREDICTED: ectonucleotide pyrophosphatase/phosphodiesterase family member 2 isoform X1 [Bubalus bubalis]
TCONS_00130407	0.286667	1.28667	2.16619	0.0359807	PREX1	XP_011992460.1 PREDICTED: phosphatidylinositol 3,4,5-trisphosphate-dependent Rac exchanger 1 protein isoform X2 [Ovis aries musimon]
XM_025263323.1	0.286667	1.28667	2.16619	0.0359808	PREX1	PREDICTED: phosphatidylinositol 3,4,5-trisphosphate-dependent Rac exchanger 1 protein isoform X2 [Ovis aries musimon]
XM_025264795.1	0.286667	1.25	2.12448	0.0262293	Dennd3	TPA: DENN/MADD domain containing 3-like [Bos taurus]
TCONS_00033913	0.286667	0.001	-8.16323	0.0184332	Mmd	NP_001069069.1 monocyte to macrophage differentiation factor [Bos taurus]
TCONS_00179624	0.286667	0.001	-8.16323	0.0172646	MAPRE2	XP_006059201.1 PREDICTED: microtubule-associated protein RP/EB family member 2 isoform X5 [Bubalus bubalis]
XM_006059137.2	0.286667	0.001	-8.16323	0.01726	MAPRE2	PREDICTED: microtubule-associated protein RP/EB family member 2 isoform X5 [Bubalus bubalis]
TCONS_00062740	0.286667	0.001	-8.16323	0.0107794	UBE2J2	XP_012042835.1 PREDICTED: ubiquitin-conjugating enzyme E2 J2 isoform X1 [Ovis aries]
XM_006066962.2	0.286667	0.001	-8.16323	0.0107726	UBE2J2	PREDICTED: ubiquitin-conjugating enzyme E2 J2 isoform X2 [Ovis aries]
TCONS_00047641	0.283333	1.56667	2.46713	0.0175101	RAB5B	XP_012030158.1 PREDICTED: ras-related protein Rab-5B isoform X2 [Ovis aries]
XM_006075062.2	0.283333	1.56667	2.46713	0.0175056	RAB5B	ras-related protein Rab-5B isoform 1 [Homo sapiens]
TCONS_00178707	0.283333	1.34667	2.24882	0.00176476	-	CAA10770.1 reverse transcriptase-like [Bos taurus]
TCONS_00152048	0.283333	0.001	-8.14636	0.0187382	ABCB9	XP_012586568.1 PREDICTED: ATP-binding cassette sub-family B member 9 isoform X2 [Condylura cristata]
TCONS_00097828	0.283333	0.001	-8.14636	0.03078	SH3GL1	XP_005896032.1 PREDICTED: endophilin-A2 isoform X2 [Bos mutus]
XM_025293232.1	0.283333	0.001	-8.14636	0.0307725	SH3GL1	PREDICTED: endophilin-A2 isoform X1 [Bos mutus]
TCONS_00069732	0.283333	0.001	-8.14636	0.0411098	GDAP2	XP_006050732.1 PREDICTED: ganglioside-induced differentiation-associated protein 2 isoform X1 [Bubalus bubalis]
XM_006050672.2	0.283333	0.001	-8.14636	0.0411116	GDAP2	PREDICTED: ganglioside-induced differentiation-associated protein 2 isoform X1 [Bubalus bubalis]
TCONS_00100814	0.28	0.001	-8.12928	0.00960339	FBXO30	XP_006059252.1 PREDICTED: F-box only protein 30 isoform X1 [Bubalus bubalis]
TCONS_00145469	0.28	0.001	-8.12928	0.0263022	GYLTL1B	XP_006042421.1 PREDICTED: glycosyltransferase-like protein LARGE2 isoform X2 [Bubalus bubalis]
XM_025266134.1	0.28	0.001	-8.12928	0.0263037	GYLTL1B	PREDICTED: glycosyltransferase-like protein LARGE2 isoform X1 [Bubalus bubalis]
XM_025292805.1	0.276667	1.61333	2.54382	0.0245625	Lppr3	PREDICTED: lipid phosphate phosphatase-related protein type 3-like isoform X1 [Bubalus bubalis]
TCONS_00174941	0.276667	1.53333	2.47045	0.0209938	USP4	XP_005222807.1 PREDICTED: ubiquitin carboxyl-terminal hydrolase 4 isoform X1 [Bos taurus]
XM_006053251.2	0.276667	1.53333	2.47045	0.0209855	USP4	PREDICTED: ubiquitin carboxyl-terminal hydrolase 4 isoform X1 [Bubalus bubalis]
TCONS_00022678	0.276667	0.92	1.73349	0.0364933	ITPR3	DAA16663.1 TPA: inositol 1,4,5-trisphosphate receptor type 3 [Bos taurus]
XM_025271569.1	0.276667	0.92	1.73349	0.0364918	ITPR3	TPA: inositol 1,4,5-trisphosphate receptor type 3 [Bos taurus]
TCONS_00109126	0.276667	0.001	-8.11201	0.0338697	Znf770	XP_006057254.1 PREDICTED: LOW QUALITY PROTEIN: zinc finger protein 770 [Bubalus bubalis]
XR_003111952.1	0.276667	0.001	-8.11201	0.0491473	-	-
XM_025283683.1	0.276667	0.001	-8.11201	0.0203975	Ntn4	PREDICTED: netrin-4 isoform X1 [Bos taurus]
XM_006040699.2	0.276667	0.001	-8.11201	0.0105576	Srms	PREDICTED: tyrosine-protein kinase Srms isoform X1 [Bos indicus]
TCONS_00038145	0.273333	0.0133333	-4.35755	0.0270808	NCOR1	XP_019836148.1 PREDICTED: nuclear receptor corepressor 1 isoform X1 [Bos indicus]
TCONS_00152920	0.273333	0.001	-8.09452	0.00355558	CLGN	XP_006079315.1 PREDICTED: calmegin [Bubalus bubalis]
XM_025268088.1	0.273333	0.001	-8.09452	0.00355627	CLGN	PREDICTED: calmegin [Bubalus bubalis]
TCONS_00023354	0.273333	0.001	-8.09452	0.0453559	TANK	XP_006074356.1 PREDICTED: TRAF family member-associated NF-kappa-B activator isoform X1 [Bubalus bubalis]
XM_006074294.2	0.273333	0.001	-8.09452	0.0453584	TANK	PREDICTED: TRAF family member-associated NF-kappa-B activator isoform X1 [Bubalus bubalis]
TCONS_00116871	0.27	1.36333	2.33611	0.0221316	-	ELR52962.1 hypothetical protein M91_10256, partial [Bos mutus]
TCONS_00100816	0.27	0.001	-8.07682	0.0101674	FBXO30	XP_006059252.1 PREDICTED: F-box only protein 30 isoform X1 [Bubalus bubalis]
TCONS_00119264	0.27	0.001	-8.07682	0.0150914	GAPVD1	XP_006049326.1 PREDICTED: GTPase-activating protein and VPS9 domain-containing protein 1 isoform X4 [Bubalus bubalis]
TCONS_00102564	0.27	0.001	-8.07682	0.00962332	CCDC170	XP_010806990.1 PREDICTED: coiled-coil domain-containing protein 170 isoform X1 [Bos taurus]
TCONS_00047070	0.266667	1.98667	2.89724	0.00936673	PPFIBP1	XP_006079606.1 PREDICTED: liprin-beta-1 isoform X2 [Bubalus bubalis]
XM_025283426.1	0.266667	1.98667	2.89724	0.00936762	PPFIBP1	PREDICTED: liprin-beta-1 isoform X1 [Bos taurus]
TCONS_00102092	0.266667	1.47333	2.46597	0.0389255	ELOVL4	XP_006053480.1 PREDICTED: elongation of very long chain fatty acids protein 4 [Bubalus bubalis]
XM_025294837.1	0.266667	1.47333	2.46597	0.038932	ELOVL4	PREDICTED: elongation of very long chain fatty acids protein 4 [Bubalus bubalis]
XM_025287458.1	0.266667	0.001	-8.05889	0.00151746	DDR2	PREDICTED: discoidin domain-containing receptor 2 isoform X1 [Bubalus bubalis]
TCONS_00151343	0.266667	0.001	-8.05889	0.0254908	MTMR3	XP_006069905.1 PREDICTED: myotubularin-related protein 3 isoform X3 [Bubalus bubalis]
TCONS_00176711	0.266667	0.001	-8.05889	0.00491604	PRKCD	XP_006050317.1 PREDICTED: protein kinase C delta type isoform X1 [Bubalus bubalis]
XM_006050255.2	0.266667	0.001	-8.05889	0.0049155	PRKCD	PREDICTED: protein kinase C delta type isoform X1 [Bubalus bubalis]
XR_003104549.1	0.266667	0.001	-8.05889	0.0190383	-	-
TCONS_00194555	0.266667	0.001	-8.05889	0.0165958	ZNF182	XP_012027530.1 PREDICTED: zinc finger protein 182 isoform X1 [Ovis aries musimon]
XM_025277158.1	0.266667	0.001	-8.05889	0.0165953	ZNF182	PREDICTED: zinc finger protein 182 isoform X1 [Bubalus bubalis]
TCONS_00196454	0.263333	0.001	-8.04075	0.0155583	Rps6ka3	ERE65852.1 ribosomal protein S6 kinase alpha-3 [Cricetulus griseus]
XM_025271518.1	0.26	1.86333	2.8413	0.0217636	EFTUD1	PREDICTED: elongation factor Tu GTP-binding domain-containing protein 1-like [Bubalus bubalis]
TCONS_00072896	0.26	0.001	-8.02237	0.00263085	Vangl1	XP_006058736.1 PREDICTED: vang-like protein 1 isoform X1 [Bubalus bubalis]
XM_025288040.1	0.26	0.001	-8.02237	0.00263049	VANGL1	PREDICTED: vang-like protein 1 isoform X1 [Bubalus bubalis]
TCONS_00086190	0.26	0.001	-8.02237	0.00173138	ZNF398	XP_017902305.1 PREDICTED: zinc finger protein 398 isoform X1 [Capra hircus]
XM_025292070.1	0.26	0.001	-8.02237	0.001731	ZNF398	zinc finger protein 398 [Bos taurus]
TCONS_00159091	0.26	0.001	-8.02237	0.015669	DHX34	XP_006067511.1 PREDICTED: probable ATP-dependent RNA helicase DHX34 [Bubalus bubalis]
TCONS_00170016	0.26	0.001	-8.02237	0.0441757	NUBPL	XP_010845296.1 PREDICTED: iron-sulfur protein NUBPL isoform X7 [Bison bison bison]
XM_025271624.1	0.26	0.001	-8.02237	0.0441792	NUBPL	PREDICTED: iron-sulfur protein NUBPL-like [Pantholops hodgsonii]
TCONS_00178879	0.256667	2.00333	2.96443	0.00798319	SMAD7	EDL82858.1 MAD homolog 7 (Drosophila), isoform CRA_a [Rattus norvegicus]
XM_006075247.2	0.256667	2.00333	2.96443	0.00798214	SMAD7	PREDICTED: mothers against decapentaplegic homolog 7 isoform X1 [Bos taurus]
TCONS_00072390	0.256667	1.46	2.508	0.0429935	RUSC1	XP_006060925.1 PREDICTED: RUN and SH3 domain-containing protein 1 isoform X1 [Bubalus bubalis]
XM_006060863.2	0.256667	1.46	2.508	0.0429894	Rusc1	PREDICTED: RUN and SH3 domain-containing protein 1 isoform X1 [Bubalus bubalis]
TCONS_00165374	0.256667	0.001	-8.00375	0.0264174	OSMR	XP_006063568.1 PREDICTED: oncostatin-M-specific receptor subunit beta isoform X1 [Bubalus bubalis]
XM_006063511.2	0.256667	0.001	-8.00375	0.0264233	OSMR	PREDICTED: oncostatin-M-specific receptor subunit beta isoform X1 [Bubalus bubalis]
TCONS_00188134	0.256667	0.001	-8.00375	0.00294243	STX1B	XP_008512594.1 PREDICTED: syntaxin-1B [Equus przewalskii]
TCONS_00033013	0.253333	5.67333	4.48509	1.30443e-07	FXR2	ELR57053.1 Fragile X mental retardation syndrome-related protein 2, partial [Bos mutus]
TCONS_00140529	0.253333	0.001	-7.98489	0.000739654	AGO2	XP_004047619.1 PREDICTED: protein argonaute-2 [Gorilla gorilla gorilla]
XM_025264831.1	0.253333	0.001	-7.98489	0.000739664	AGO2	PREDICTED: protein argonaute-2 [Cavia porcellus]
TCONS_00086225	0.253333	0.001	-7.98489	0.00493207	ZNF862	XP_006072301.1 PREDICTED: zinc finger protein 862 isoform X2 [Bubalus bubalis]
XM_006072239.2	0.253333	0.001	-7.98489	0.00493001	ZNF862	PREDICTED: zinc finger protein 862 isoform X1 [Bubalus bubalis]
TCONS_00089004	0.253333	0.001	-7.98489	0.012677	PTPRN2	XP_010825814.1 PREDICTED: receptor-type tyrosine-protein phosphatase N2 [Bos taurus]
TCONS_00022292	0.253333	0.001	-7.98489	0.0132746	ADCY10	XP_005192981.1 PREDICTED: adenylate cyclase type 10 isoform X3 [Bos taurus]
XM_025270419.1	0.253333	0.001	-7.98489	0.0132792	ADCY10	PREDICTED: adenylate cyclase type 10 isoform X1 [Bos taurus]
XR_003111605.1	0.253333	0.001	-7.98489	0.0134307	-	-
TCONS_00173434	0.253333	0.001	-7.98489	0.00445741	VILL	XP_006077086.1 PREDICTED: villin-like protein isoform X1 [Bubalus bubalis]
XM_025271967.1	0.253333	0.001	-7.98489	0.00445588	VILL	PREDICTED: villin-like protein isoform X1 [Bubalus bubalis]
TCONS_00110365	0.253333	0.001	-7.98489	0.0171219	CIPC	XP_006052938.1 PREDICTED: uncharacterized protein KIAA1737 homolog isoform X1 [Bubalus bubalis]
XM_025295160.1	0.253333	0.001	-7.98489	0.0171192	CIPC	CLOCK-interacting pacemaker [Bos taurus]
TCONS_00033942	0.25	0.00333333	-6.22882	0.00720053	Palld	XP_010796838.1 PREDICTED: palladin isoform X2 [Bos taurus]
XM_025274166.1	0.25	0.001	-7.96578	0.000239634	MKI67	PREDICTED: antigen KI-67 isoform X1 [Bubalus bubalis]
TCONS_00073491	0.246667	0.001	-7.94642	0.00750217	BTBD8	XP_006054532.1 PREDICTED: uncharacterized protein KIAA1107 homolog isoform X1 [Bubalus bubalis]
XM_006054470.2	0.246667	0.001	-7.94642	0.00750358	BTBD8	PREDICTED: BTB/POZ domain-containing protein 8 isoform X1 [Bos taurus]
TCONS_00072883	0.246667	0.001	-7.94642	0.0168888	SLC22A15	XP_006058740.1 PREDICTED: solute carrier family 22 member 15 isoform X1 [Bubalus bubalis]
TCONS_00183759	0.246667	0.001	-7.94642	0.0224234	BUB3	XP_004474644.1 PREDICTED: mitotic checkpoint protein BUB3 isoform X1 [Dasypus novemcinctus]
TCONS_00023487	0.243333	0.001	-7.92679	0.044767	PKP4	XP_007116225.1 PREDICTED: LOW QUALITY PROTEIN: plakophilin-4-like [Physeter catodon]
XR_003112386.1	0.243333	0.001	-7.92679	0.0429335	-	-
TCONS_00095549	0.243333	0.001	-7.92679	0.00813605	-	XP_012374572.1 PREDICTED: UNC119-binding protein C5orf30 homolog isoform X1 [Dasypus novemcinctus]
XM_006056404.2	0.243333	0.001	-7.92679	0.00813893	-	UNC119-binding protein C5orf30 homolog [Bos taurus]
TCONS_00073047	0.243333	0.001	-7.92679	0.0214498	Cept1	XP_011990141.2 PREDICTED: choline/ethanolaminephosphotransferase 1 isoform X3 [Ovis aries musimon]
XM_025288113.1	0.243333	0.001	-7.92679	0.0214477	CEPT1	PREDICTED: choline/ethanolaminephosphotransferase 1 isoform X3 [Ovis aries musimon]
XM_025286414.1	0.24	1.98333	3.04682	0.000243077	IGSF9B	PREDICTED: protein turtle homolog B isoform X4 [Capra hircus]
XM_025272367.1	0.24	1.19	2.30986	0.00309202	DST	PREDICTED: dystonin isoform X1 [Bubalus bubalis]
XM_025270789.1	0.24	1.07667	2.16547	0.0192997	MAST4	PREDICTED: microtubule-associated serine/threonine-protein kinase 4 [Bubalus bubalis]
TCONS_00059254	0.24	0.001	-7.90689	0.0131541	RSC1A1	XP_019831737.1 PREDICTED: regulatory solute carrier protein family 1 member 1 isoform X1 [Bos indicus]
XM_025285656.1	0.24	0.001	-7.90689	0.0131545	RSC1A1	PREDICTED: regulatory solute carrier protein family 1 member 1 isoform X1 [Bos indicus]
XM_025293277.1	0.24	0.001	-7.90689	0.00466752	DIP2A	PREDICTED: disco-interacting protein 2 homolog A isoform X1 [Bos taurus]
TCONS_00157342	0.24	0.001	-7.90689	0.0147235	DEF8	XP_019835091.1 PREDICTED: differentially expressed in FDCP 8 homolog isoform X2 [Bos indicus]
TCONS_00078445	0.236667	3.71667	3.97308	1.65486e-06	SEL1L3	NP_001193485.1 protein sel-1 homolog 3 [Bos taurus]
XM_025290228.1	0.236667	3.71667	3.97308	1.65457e-06	SEL1L3	protein sel-1 homolog 3 [Bos taurus]
TCONS_00109243	0.236667	1.34667	2.50846	0.0142563	ARHGEF40	XP_006062141.1 PREDICTED: rho guanine nucleotide exchange factor 40 isoform X5 [Bubalus bubalis]
XM_006062079.2	0.236667	1.34667	2.50846	0.0142515	ARHGEF40	PREDICTED: rho guanine nucleotide exchange factor 40 isoform X1 [Bubalus bubalis]
XM_006058643.2	0.236667	0.001	-7.88671	0.021566	-	Chromosome 10 open reading frame 113 [Homo sapiens]
TCONS_00048592	0.236667	0.001	-7.88671	0.039726	TNS2	XP_015326448.1 PREDICTED: tensin-2 isoform X1 [Bos taurus]
XM_025284235.1	0.236667	0.001	-7.88671	0.0397333	TNS2	PREDICTED: tensin-2 isoform X1 [Bos taurus]
XR_327273.2	0.236667	0.001	-7.88671	0.0225106	-	-
TCONS_00060938	0.236667	0.001	-7.88671	0.0364774	Slc37a3	XP_006057724.1 PREDICTED: sugar phosphate exchanger 2 isoform X2 [Bubalus bubalis]
TCONS_00119981	0.233333	1.16333	2.3178	0.0275117	BCL2L11	XP_015328818.1 PREDICTED: bcl-2-like protein 11 isoform X4 [Bos taurus]
TCONS_00196431	0.233333	0.001	-7.86625	0.0347219	BCLAF1	XP_006041446.1 PREDICTED: uncharacterized protein CXorf23 homolog isoform X1 [Bubalus bubalis]
XM_006045977.2	0.233333	1.87	3.00257	0.00460959	AMPD3	PREDICTED: AMP deaminase 3 isoform X3 [Bubalus bubalis]
XM_025260594.1	0.233333	1.16333	2.3178	0.0275112	-	PREDICTED: bcl-2-like protein 11 isoform X5 [Bos taurus]
TCONS_00140191	0.233333	1.04667	2.16534	0.0451669	FAM110B	NP_001070486.1 protein FAM110B [Bos taurus]
XM_025265381.1	0.233333	1.04667	2.16534	0.0451771	FAM110B	protein FAM110B [Bos taurus]
TCONS_00125303	0.233333	0.001	-7.86625	0.0159184	WASF3	XP_017912070.1 PREDICTED: wiskott-Aldrich syndrome protein family member 3 isoform X1 [Capra hircus]
XM_025277231.1	0.233333	0.001	-7.86625	0.0347258	Thrap3	chromosome X open reading frame 23, isoform CRA_b [Homo sapiens]
XM_025278013.1	0.233333	0.001	-7.86625	0.0371645	NOP58	PREDICTED: nucleolar protein 58 isoform X1 [Bos taurus]
XM_025295866.1	0.23	2.15667	3.2291	0.00412527	MGA	PREDICTED: MAX gene-associated protein isoform X1 [Bos taurus]
XR_003112289.1	0.23	0.001	-7.84549	0.0126361	-	-
TCONS_00197193	0.23	0.001	-7.84549	0.0356702	CDK16	XP_006058851.1 PREDICTED: cyclin-dependent kinase 16 isoform X3 [Bubalus bubalis]
XM_006058789.2	0.23	0.001	-7.84549	0.0356742	CDK16	PREDICTED: cyclin-dependent kinase 16 isoform X1 [Bubalus bubalis]
TCONS_00131563	0.23	0.001	-7.84549	0.0203433	ZMYND11	XP_006041507.1 PREDICTED: zinc finger MYND domain-containing protein 11 isoform X8 [Bubalus bubalis]
XM_006041445.2	0.23	0.001	-7.84549	0.0203401	ZMYND11	PREDICTED: zinc finger MYND domain-containing protein 11 isoform X1 [Bubalus bubalis]
TCONS_00193470	0.23	0.001	-7.84549	0.0252544	-	XP_006049358.1 PREDICTED: glycoprotein Xg [Bubalus bubalis]
TCONS_00198495	0.226667	0.001	-7.82443	0.00341989	HCFC1	XP_006043713.1 PREDICTED: host cell factor 1 isoform X3 [Bubalus bubalis]
XM_006043651.2	0.226667	0.001	-7.82443	0.00341952	HCFC1	PREDICTED: host cell factor 1 isoform X1 [Bubalus bubalis]
TCONS_00134605	0.226667	0.001	-7.82443	0.0271258	Abi1	EDL08144.1 abl-interactor 1, isoform CRA_b, partial [Mus musculus]
XM_006063171.2	0.226667	0.001	-7.82443	0.0271205	ABI1	PREDICTED: abl interactor 1 isoform X1 [Bubalus bubalis]
TCONS_00197179	0.226667	0.001	-7.82443	0.0150861	USP11	XP_006058847.1 PREDICTED: ubiquitin carboxyl-terminal hydrolase 11 isoform X5 [Bubalus bubalis]
TCONS_00121048	0.223333	4.05	4.18065	0.0494568	EFEMP1	XP_006068926.1 PREDICTED: EGF-containing fibulin-like extracellular matrix protein 1-like isoform X1 [Bubalus bubalis]
XM_006068866.2	0.223333	4.05	4.18065	0.0494568	EFEMP1	PREDICTED: EGF-containing fibulin-like extracellular matrix protein 1-like isoform X1 [Bubalus bubalis]
TCONS_00020220	0.223333	0.00333333	-6.06609	0.0244443	SP140	XP_006047138.1 PREDICTED: nuclear body protein SP140-like isoform X2 [Bubalus bubalis]
TCONS_00094473	0.223333	0.001	-7.80305	0.0194783	NFIC	XP_019820054.1 PREDICTED: nuclear factor 1 C-type isoform X1 [Bos indicus]
TCONS_00064216	0.223333	0.001	-7.80305	0.0250158	CDON	XP_006057747.1 PREDICTED: cell adhesion molecule-related/down-regulated by oncogenes [Bubalus bubalis]
TCONS_00146628	0.223333	0.001	-7.80305	0.0160617	GRAMD1B	XP_006041912.1 PREDICTED: GRAM domain-containing protein 1B isoform X7 [Bubalus bubalis]
XM_006041850.2	0.223333	0.001	-7.80305	0.0160648	GRAMD1B	PREDICTED: GRAM domain-containing protein 1B isoform X3 [Bubalus bubalis]
TCONS_00035302	0.223333	0.001	-7.80305	0.0157284	CNTNAP3	XP_006069554.1 PREDICTED: contactin-associated protein-like 3-like isoform X2 [Bubalus bubalis]
TCONS_00047242	0.223333	0.001	-7.80305	0.0170427	CARD10	XP_006044586.1 PREDICTED: caspase recruitment domain-containing protein 10 isoform X5 [Bubalus bubalis]
TCONS_00138827	0.223333	0.001	-7.80305	0.0400601	Dennd3	XP_002692618.2 PREDICTED: DENN domain-containing protein 3 isoform X1 [Bos taurus]
TCONS_00161702	0.223333	0.001	-7.80305	0.021105	Zfp90	XP_019833974.1 PREDICTED: zinc finger protein 883 [Bos indicus]
TCONS_00135482	0.22	2.12667	3.27302	0.0218911	PLCB1	NP_777242.1 1-phosphatidylinositol 4,5-bisphosphate phosphodiesterase beta-1 [Bos taurus]
TCONS_00060756	0.22	1.48	2.75002	0.0384703	KCTD21	XP_011957097.1 PREDICTED: BTB/POZ domain-containing protein KCTD21 isoform X2 [Ovis aries]
XM_006077393.2	0.22	1.48	2.75002	0.0384699	KCTD21	PREDICTED: BTB/POZ domain-containing protein KCTD21 isoform X2 [Ovis aries]
TCONS_00040886	0.22	0.001	-7.78136	0.0119201	TMEM246	XP_010843126.1 PREDICTED: transmembrane protein 246 isoform X1 [Bison bison bison]
XM_025284360.1	0.22	0.001	-7.78136	0.000840189	CEP290	PREDICTED: centrosomal protein of 290 kDa isoform X1 [Bos indicus]
XM_025261398.1	0.22	0.001	-7.78136	0.00943647	AGBL5	PREDICTED: cytosolic carboxypeptidase-like protein 5 [Bubalus bubalis]
TCONS_00131118	0.22	0.001	-7.78136	0.0123237	FAM110A	XP_006049030.1 PREDICTED: protein FAM110A isoform X1 [Bubalus bubalis]
XM_025263721.1	0.22	0.001	-7.78136	0.0123219	FAM110A	PREDICTED: protein FAM110A isoform X1 [Bubalus bubalis]
TCONS_00159136	0.22	0.001	-7.78136	0.0447547	-	XP_014333600.1 PREDICTED: zinc finger protein 664-like [Bos mutus]
TCONS_00061726	0.216667	3.72667	4.10434	0.00463185	IFITM10	XP_014651223.1 PREDICTED: interferon-induced transmembrane protein 10 [Ceratotherium simum simum]
TCONS_00018438	0.216667	0.001	-7.75933	0.00419662	Wdr33	XP_006061618.1 PREDICTED: pre-mRNA 3' end processing protein WDR33 isoform X2 [Bubalus bubalis]
XM_006061556.2	0.216667	0.001	-7.75933	0.00419528	WDR33	pre-mRNA 3' end processing protein WDR33 [Bos taurus]
TCONS_00195319	0.216667	0.001	-7.75933	0.0256975	FMR1	ELK11367.1 Fragile X mental retardation 1 protein [Pteropus alecto]
XM_006080178.2	0.216667	0.001	-7.75933	0.0256949	FMR1	PREDICTED: fragile X mental retardation protein 1 isoform X1 [Ovis aries]
TCONS_00088936	0.216667	0.001	-7.75933	0.0387551	XRCC2	XP_006049676.1 PREDICTED: DNA repair protein XRCC2 [Bubalus bubalis]
XR_003106899.1	0.213333	0.953333	2.15987	0.00681018	-	-
TCONS_00111492	0.213333	0.926667	2.11894	0.0317872	SAMD4A	XP_006064926.1 PREDICTED: protein Smaug homolog 1 isoform X1 [Bubalus bubalis]
XM_025295490.1	0.213333	0.926667	2.11894	0.0317834	SAMD4A	PREDICTED: protein Smaug homolog 1 isoform X1 [Bubalus bubalis]
XM_025279648.1	0.213333	0.001	-7.73697	0.0406917	TBC1D16	PREDICTED: TBC1 domain family member 16 isoform X4 [Bubalus bubalis]
TCONS_00108278	0.213333	0.001	-7.73697	0.00359062	UNC13C	XP_010835066.1 PREDICTED: protein unc-13 homolog C [Bison bison bison]
TCONS_00033571	0.213333	0.001	-7.73697	0.033181	Adap2	XP_006059462.1 PREDICTED: arf-GAP with dual PH domain-containing protein 2 isoform X1 [Bubalus bubalis]
XM_025285087.1	0.213333	0.001	-7.73697	0.044478	FAM13C	PREDICTED: protein FAM13C isoform X1 [Bison bison bison]
TCONS_00070541	0.213333	0.001	-7.73697	0.041656	TTLL7	XP_006059604.1 PREDICTED: tubulin polyglutamylase TTLL7 isoform X1 [Bubalus bubalis]
XM_025288386.1	0.213333	0.001	-7.73697	0.0416559	TTLL7	PREDICTED: tubulin polyglutamylase TTLL7 isoform X1 [Bubalus bubalis]
TCONS_00130413	0.21	0.01	-4.39232	0.0370012	SULF2	XP_006072345.1 PREDICTED: extracellular sulfatase Sulf-2 isoform X1 [Bubalus bubalis]
XM_025263329.1	0.21	0.01	-4.39232	0.0369992	SULF2	PREDICTED: extracellular sulfatase Sulf-2 isoform X1 [Bubalus bubalis]
TCONS_00080495	0.21	0.00333333	-5.97728	0.0359673	NSUN5	XP_006068271.1 PREDICTED: putative methyltransferase NSUN7 isoform X1 [Bubalus bubalis]
XM_006068209.2	0.21	0.00333333	-5.97728	0.0359681	NSUN5	NOL1/NOP2/Sun domain family, member 7, isoform CRA_a [Mus musculus]
TCONS_00005711	0.21	0.001	-7.71425	0.0481838	HHLA2	XP_015326749.1 PREDICTED: HERV-H LTR-associating protein 2 isoform X2 [Bos taurus]
XM_025283545.1	0.21	0.001	-7.71425	0.0481896	HHLA2	PREDICTED: HERV-H LTR-associating protein 2 isoform X1 [Bos taurus]
TCONS_00050105	0.206667	1.14333	2.46787	0.04072	-	CAA10770.1 reverse transcriptase-like [Bos taurus]
XM_006047726.2	0.206667	0.71	1.78051	0.0347971	PLXNA4	PREDICTED: LOW QUALITY PROTEIN: plexin-A4 [Bubalus bubalis]
XM_025272196.1	0.206667	0.001	-7.69116	0.00170134	Dnah7	PREDICTED: dynein heavy chain 12, axonemal isoform X1 [Bison bison bison]
XM_006053915.2	0.206667	0.001	-7.69116	0.00850102	Rims2	PREDICTED: regulating synaptic membrane exocytosis protein 2 isoform X56 [Ovis aries musimon]
XM_006043527.2	0.203333	2.28333	3.48922	0.022736	PITPNC1	PREDICTED: cytoplasmic phosphatidylinositol transfer protein 1 isoform X1 [Bos taurus]
TCONS_00103837	0.203333	0.001	-7.6677	0.015652	Hs3st5	NP_001069683.1 heparan sulfate glucosamine 3-O-sulfotransferase 5 [Bos taurus]
XM_025294741.1	0.203333	0.001	-7.6677	0.0156498	Hs3st5	heparan sulfate glucosamine 3-O-sulfotransferase 5 [Bos taurus]
TCONS_00008704	0.203333	0.001	-7.6677	0.0253112	USP16	XP_006056412.1 PREDICTED: ubiquitin carboxyl-terminal hydrolase 16 isoform X1 [Bubalus bubalis]
XM_025281879.1	0.203333	0.001	-7.6677	0.0253068	USP16	PREDICTED: ubiquitin carboxyl-terminal hydrolase 16 isoform X1 [Bubalus bubalis]
XM_025261895.1	0.2	1.83333	3.1964	0.0185303	RAPGEF1	PREDICTED: rap guanine nucleotide exchange factor 1 isoform X4 [Bos taurus]
TCONS_00127003	0.2	1.81667	3.18322	0.0127433	-	XP_014334958.1 PREDICTED: metallothionein-3 isoform X1 [Bos mutus]
TCONS_00021421	0.2	0.773333	1.95109	0.0286029	ATXN1	XP_006079348.1 PREDICTED: ataxin-1 isoform X1 [Bubalus bubalis]
XM_025295467.1	0.2	0.773333	1.95109	0.0286146	Atxn1	PREDICTED: ataxin-1 isoform X1 [Bubalus bubalis]
TCONS_00197612	0.2	0.001	-7.64386	0.0115202	TMEM164	XP_007181351.1 PREDICTED: transmembrane protein 164 isoform X2 [Balaenoptera acutorostrata scammoni]
XM_025267996.1	0.2	0.001	-7.64386	0.00336025	RAPGEF2	PREDICTED: rap guanine nucleotide exchange factor 2 isoform X1 [Bos taurus]
TCONS_00032708	0.2	0.001	-7.64386	0.00639881	MPRIP	XP_017920307.1 PREDICTED: myosin phosphatase Rho-interacting protein isoform X9 [Capra hircus]
TCONS_00047852	0.2	0.001	-7.64386	0.0296803	SRGAP1	NP_001192597.1 SLIT-ROBO Rho GTPase-activating protein 1 [Bos taurus]
XM_025283904.1	0.2	0.001	-7.64386	0.0296726	SRGAP1	SLIT-ROBO Rho GTPase-activating protein 1 [Bos taurus]
TCONS_00097130	0.2	0.001	-7.64386	0.00164211	HMHA1	XP_006050554.1 PREDICTED: minor histocompatibility protein HA-1 isoform X5 [Bubalus bubalis]
TCONS_00037675	0.2	0.001	-7.64386	0.0352206	IGFBP4	NP_776982.1 insulin-like growth factor-binding protein 4 precursor [Bos taurus]
XM_025280167.1	0.2	0.001	-7.64386	0.0352229	IGFBP4	PREDICTED: insulin-like growth factor-binding protein 4 [Bubalus bubalis]
XR_326061.2	0.2	0.001	-7.64386	0.00944486	-	-
XM_025295607.1	0.196667	0.00333333	-5.88264	0.0195583	MYO5A	PREDICTED: unconventional myosin-Va isoform X3 [Capra hircus]
XM_025292506.1	0.196667	0.001	-7.61961	0.0179259	PRELID2	PREDICTED: PRELI domain-containing protein 2 isoform X1 [Bison bison bison]
TCONS_00078777	0.196667	0.001	-7.61961	0.00463567	PKD2	XP_005681506.3 PREDICTED: polycystin-2 isoform X1 [Capra hircus]
XM_025290261.1	0.196667	0.001	-7.61961	0.00463616	PKD2	polycystin-2 [Bos taurus]
TCONS_00197177	0.196667	0.001	-7.61961	0.0436857	USP11	XP_006058848.1 PREDICTED: ubiquitin carboxyl-terminal hydrolase 11 isoform X6 [Bubalus bubalis]
TCONS_00078296	0.193333	0.001	-7.59495	0.0446655	Apbb2	XP_006068273.1 PREDICTED: amyloid beta A4 precursor protein-binding family B member 2 isoform X1 [Bubalus bubalis]
TCONS_00132756	0.19	3.73	4.2951	0.00737249	MMP9	XP_006051432.1 PREDICTED: LOW QUALITY PROTEIN: matrix metalloproteinase-9 [Bubalus bubalis]
XM_006051370.2	0.19	3.73	4.2951	0.00737156	MMP9	PREDICTED: LOW QUALITY PROTEIN: matrix metalloproteinase-9 [Bubalus bubalis]
TCONS_00054409	0.19	2.05667	3.43624	0.0302447	TMEM26	XP_006045563.1 PREDICTED: transmembrane protein 26 [Bubalus bubalis]
TCONS_00158381	0.19	0.001	-7.56986	0.0014101	Wtip	XP_006043273.1 PREDICTED: Wilms tumor protein 1-interacting protein [Bubalus bubalis]
XR_003105573.1	0.19	0.001	-7.56986	0.00408364	-	-
TCONS_00096000	0.19	0.001	-7.56986	0.00581363	ATG10	XP_006059413.1 PREDICTED: ubiquitin-like-conjugating enzyme ATG10 isoform X1 [Bubalus bubalis]
TCONS_00005945	0.19	0.001	-7.56986	0.00110435	STXBP5L	XP_011950720.1 PREDICTED: syntaxin-binding protein 5-like isoform X6 [Ovis aries]
XM_025284760.1	0.19	0.001	-7.56986	0.00110377	STXBP5L	PREDICTED: syntaxin-binding protein 5-like isoform X4 [Ovis aries]
TCONS_00010513	0.186667	2.00667	3.42626	0.0291115	PTX3	XP_006054147.1 PREDICTED: pentraxin-related protein PTX3 [Bubalus bubalis]
XM_006052377.2	0.186667	1.97667	3.40453	0.0100514	EPS8	PREDICTED: epidermal growth factor receptor kinase substrate 8 isoform X1 [Bubalus bubalis]
TCONS_00071510	0.186667	0.001	-7.54432	0.0373895	SMIM12	XP_019514526.1 PREDICTED: small integral membrane protein 12 isoform X2 [Hipposideros armiger]
TCONS_00149564	0.186667	0.001	-7.54432	0.00425072	BCR	XP_006065673.1 PREDICTED: breakpoint cluster region protein isoform X1 [Bubalus bubalis]
TCONS_00169844	0.186667	0.001	-7.54432	0.0484113	MIPOL1	XP_006074314.1 PREDICTED: mirror-image polydactyly gene 1 protein isoform X1 [Bubalus bubalis]
XM_025271739.1	0.186667	0.001	-7.54432	0.0484184	MIPOL1	PREDICTED: mirror-image polydactyly gene 1 protein isoform X1 [Bubalus bubalis]
XM_006059302.2	0.183333	32.7567	7.48118	1.85432e-05	VNN1	PREDICTED: pantetheinase isoform X1 [Bubalus bubalis]
TCONS_00033011	0.183333	2.16667	3.56294	0.000666756	FXR2	XP_011977978.1 PREDICTED: fragile X mental retardation syndrome-related protein 2 isoform X2 [Ovis aries musimon]
TCONS_00052748	0.183333	1.97333	3.42809	0.0124043	ITGA7	XP_006075158.1 PREDICTED: integrin alpha-7 isoform X6 [Bubalus bubalis]
XM_006075096.2	0.183333	1.97333	3.42809	0.012404	ITGA7	PREDICTED: integrin alpha-7 isoform X4 [Bubalus bubalis]
TCONS_00167959	0.183333	0.001	-7.51833	0.00859525	CCDC88C	XP_006076225.1 PREDICTED: protein Daple isoform X1 [Bubalus bubalis]
TCONS_00006580	0.18	1.99	3.4667	0.0270832	Eif5a2	ELR59265.1 Eukaryotic translation initiation factor 5A-2, partial [Bos mutus]
TCONS_00126026	0.18	1.43333	2.99331	0.0451295	CARKD	XP_869576.3 PREDICTED: LOW QUALITY PROTEIN: ATP-dependent (S)-NAD(P)H-hydrate dehydratase isoform X3 [Bos taurus]
XM_025263085.1	0.18	1.43333	2.99331	0.045128	CARKD	PREDICTED: LOW QUALITY PROTEIN: ATP-dependent (S)-NAD(P)H-hydrate dehydratase isoform X3 [Bos taurus]
TCONS_00068832	0.18	1.21667	2.75687	0.0195397	OLFML2B	XP_006072725.1 PREDICTED: olfactomedin-like protein 2B-like isoform X2 [Bubalus bubalis]
XM_025292414.1	0.18	0.001	-7.49185	0.0273139	SIK1	PREDICTED: serine/threonine-protein kinase SIK1 [Bubalus bubalis]
XM_006059225.2	0.176667	1.53	3.11443	0.0322152	TTPAL	PREDICTED: alpha-tocopherol transfer protein-like isoform X1 [Bos taurus]
TCONS_00047902	0.176667	1.15667	2.71087	0.0207655	AHNAK	XP_014958632.1 PREDICTED: neuroblast differentiation-associated protein AHNAK isoform X3 [Ovis aries]
XM_025283909.1	0.176667	1.15667	2.71087	0.0207621	AHNAK	PREDICTED: LOW QUALITY PROTEIN: neuroblast differentiation-associated protein AHNAK [Bison bison bison]
TCONS_00133815	0.176667	1.00333	2.5057	0.0252509	DIP2C	XP_010834714.1 PREDICTED: disco-interacting protein 2 homolog C isoform X1 [Bison bison bison]
XM_025264064.1	0.176667	1.00333	2.5057	0.0252509	DIP2C	PREDICTED: disco-interacting protein 2 homolog C isoform X1 [Bison bison bison]
XM_025293164.1	0.176667	0.001	-7.46489	0.0285736	NFIC	PREDICTED: nuclear factor 1 C-type isoform X1 [Bos indicus]
TCONS_00180576	0.176667	0.001	-7.46489	0.00384473	PTPRM	XP_015315611.1 PREDICTED: receptor-type tyrosine-protein phosphatase mu isoform X2 [Bos taurus]
XM_025273106.1	0.176667	0.001	-7.46489	0.00384375	PTPRM	PREDICTED: receptor-type tyrosine-protein phosphatase mu isoform X13 [Ovis aries musimon]
TCONS_00038630	0.176667	0.001	-7.46489	0.0413553	RAP1GAP2	XP_006079791.1 PREDICTED: rap1 GTPase-activating protein 2 isoform X1 [Bubalus bubalis]
XM_006061877.2	0.176667	0.001	-7.46489	0.0477903	SGMS2	PREDICTED: phosphatidylcholine:ceramide cholinephosphotransferase 2 isoform X1 [Bubalus bubalis]
TCONS_00033048	0.176667	0.001	-7.46489	0.0439314	Dvl2	XP_006060206.1 PREDICTED: segment polarity protein dishevelled homolog DVL-2 isoform X1 [Bubalus bubalis]
TCONS_00165812	0.176667	0.001	-7.46489	0.0254326	Irx1	XP_002696496.1 PREDICTED: iroquois-class homeodomain protein IRX-1 [Bos taurus]
XM_006060144.2	0.176667	0.001	-7.46489	0.0439332	DVL2	PREDICTED: segment polarity protein dishevelled homolog DVL-2 isoform X1 [Bubalus bubalis]
TCONS_00086647	0.173333	3.73667	4.43013	5.40201e-05	CDK6	XP_005906335.1 PREDICTED: cyclin-dependent kinase 6 [Bos mutus]
TCONS_00104009	0.173333	1.11333	2.68326	0.010871	KIAA0408	XP_014336315.1 PREDICTED: uncharacterized protein KIAA0408 homolog isoform X1 [Bos mutus]
XM_025294806.1	0.173333	1.11333	2.68326	0.0108709	KIAA0408	KIAA0408 [Homo sapiens]
TCONS_00053596	0.173333	0.00666667	-4.70044	0.0453544	Pou6f1	XP_005198311.1 PREDICTED: POU domain, class 6, transcription factor 1 isoform X1 [Bos taurus]
XM_025284177.1	0.173333	0.00666667	-4.70044	0.0453535	POU6F1	PREDICTED: POU domain, class 6, transcription factor 1 isoform X1 [Bos taurus]
TCONS_00178863	0.173333	0.001	-7.43741	0.0208389	MYO5B	XP_015315633.1 PREDICTED: unconventional myosin-Vb isoform X2 [Bos taurus]
TCONS_00156779	0.173333	0.001	-7.43741	0.0250329	COG4	NP_001029755.1 conserved oligomeric Golgi complex subunit 4 [Bos taurus]
XM_025268374.1	0.173333	0.001	-7.43741	0.0250255	COG4	conserved oligomeric Golgi complex subunit 4 [Bos taurus]
TCONS_00023949	0.17	0.001	-7.40939	0.0296719	CLASP1	XP_014917996.1 PREDICTED: CLIP-associating protein 1 [Acinonyx jubatus]
TCONS_00041219	0.17	0.001	-7.40939	0.0140685	FBXW2	XP_003951560.1 PREDICTED: F-box/WD repeat-containing protein 2 isoform X1 [Pan troglodytes]
TCONS_00017251	0.166667	3.74333	4.48929	0.00653581	ABCF1	XP_012660267.1 PREDICTED: ATP-binding cassette sub-family F member 1 [Otolemur garnettii]
XM_025296520.1	0.166667	3.74333	4.48929	0.00653745	ABCF1	PREDICTED: ATP-binding cassette sub-family F member 1 isoform X1 [Bubalus bubalis]
TCONS_00006865	0.166667	0.91	2.4489	0.0311941	PLOD2	XP_005201855.1 PREDICTED: procollagen-lysine,2-oxoglutarate 5-dioxygenase 2 isoform X1 [Bos taurus]
TCONS_00174277	0.166667	0.833333	2.32193	0.041898	Cadps	XP_011976157.1 PREDICTED: calcium-dependent secretion activator 1 isoform X34 [Ovis aries musimon]
XM_025272982.1	0.166667	0.833333	2.32193	0.041908	CADPS	PREDICTED: calcium-dependent secretion activator 1 isoform X4 [Ovis aries musimon]
TCONS_00038188	0.166667	0.001	-7.38082	0.0336533	MYOCD	XP_015314241.1 PREDICTED: myocardin isoform X4 [Bos taurus]
TCONS_00032809	0.166667	0.001	-7.38082	0.0038129	SPECC1	XP_006079550.1 PREDICTED: cytospin-B isoform X1 [Bubalus bubalis]
XM_025278981.1	0.166667	0.001	-7.38082	0.00381192	SPECC1	PREDICTED: cytospin-B isoform X1 [Bubalus bubalis]
TCONS_00125551	0.166667	0.001	-7.38082	0.0422497	ATP7B	XP_006051969.1 PREDICTED: copper-transporting ATPase 2 [Bubalus bubalis]
XR_003108573.1	0.166667	0.001	-7.38082	0.0465301	-	-
TCONS_00117452	0.166667	0.001	-7.38082	0.0279503	RASGRP3	XP_006069567.1 PREDICTED: ras guanyl-releasing protein 3 isoform X1 [Bubalus bubalis]
XM_025260865.1	0.166667	0.001	-7.38082	0.0279553	RASGRP3	PREDICTED: ras guanyl-releasing protein 3 isoform X1 [Bubalus bubalis]
XM_006078220.2	0.166667	0.001	-7.38082	0.0100846	GUCY1A1	PREDICTED: guanylate cyclase soluble subunit alpha-1-like isoform X1 [Bubalus bubalis]
TCONS_00157929	0.166667	0.001	-7.38082	0.0326066	-	XP_006047697.1 PREDICTED: cirhin [Bubalus bubalis]
XM_025268940.1	0.166667	0.001	-7.38082	0.0326056	CIRH1A	PREDICTED: cirhin [Bubalus bubalis]
TCONS_00049386	0.163333	0.01	-4.02975	0.0354805	RYR2	XP_014961299.1 PREDICTED: ryanodine receptor 2 isoform X22 [Ovis aries musimon]
XM_025285079.1	0.163333	0.01	-4.02975	0.0354871	RYR2	PREDICTED: ryanodine receptor 2 isoform X16 [Ovis aries musimon]
TCONS_00176541	0.163333	0.00333333	-5.61471	0.0312868	RPP14	XP_012494314.1 PREDICTED: ribonuclease P protein subunit p14 isoform X1 [Propithecus coquereli]
TCONS_00189348	0.163333	0.001	-7.35168	0.0210619	RNF216	XP_010844068.1 PREDICTED: E3 ubiquitin-protein ligase RNF216 isoform X1 [Bison bison bison]
XM_006044281.2	0.163333	0.001	-7.35168	0.0210577	RNF216	PREDICTED: E3 ubiquitin-protein ligase RNF216 isoform X1 [Bubalus bubalis]
XM_006049893.2	0.163333	0.001	-7.35168	0.0478141	CHTF18	PREDICTED: chromosome transmission fidelity protein 18 homolog isoform X1 [Bubalus bubalis]
XM_025288420.1	0.163333	0.001	-7.35168	0.01599	ZZZ3	PREDICTED: ZZ-type zinc finger-containing protein 3 isoform X1 [Bubalus bubalis]
XM_006073156.2	0.163333	0.001	-7.35168	0.0396176	Rpp40	PREDICTED: ribonuclease P protein subunit p40 isoform X1 [Bubalus bubalis]
TCONS_00049750	0.16	3.57	4.47978	3.65804e-07	SGPL1	XP_006051206.1 PREDICTED: sphingosine-1-phosphate lyase 1 isoform X1 [Bubalus bubalis]
XM_025280820.1	0.16	1.10333	2.78572	0.035923	ZZEF1	PREDICTED: zinc finger ZZ-type and EF-hand domain-containing protein 1 isoform X1 [Bos taurus]
TCONS_00072490	0.16	0.001	-7.32193	0.0446192	UBAP2L	XP_019810188.1 PREDICTED: ubiquitin-associated protein 2-like isoform X20 [Bos indicus]
XM_025287773.1	0.16	0.001	-7.32193	0.0446311	Ubap2l	PREDICTED: ubiquitin-associated protein 2-like isoform X1 [Bubalus bubalis]
TCONS_00134864	0.16	0.001	-7.32193	0.0425318	ANKRD26	XP_015329494.1 PREDICTED: ankyrin repeat domain-containing protein 20A1-like [Bos taurus]
XM_025285487.1	0.156667	5.32667	5.08746	0.00175404	HNRNPA1	mCG15678, isoform CRA_c, partial [Mus musculus]
TCONS_00150438	0.156667	0.001	-7.29155	0.0328027	FBRSL1	XP_012011807.1 PREDICTED: fibrosin-1-like protein isoform X27 [Ovis aries musimon]
XM_025267873.1	0.156667	0.001	-7.29155	0.0327964	FBRSL1	PREDICTED: fibrosin-1-like protein isoform X19 [Ovis aries musimon]
XM_025271658.1	0.153333	1.64333	3.42188	0.0360959	TNFAIP2	PREDICTED: LOW QUALITY PROTEIN: tumor necrosis factor alpha-induced protein 2 [Bubalus bubalis]
TCONS_00184806	0.153333	0.001	-7.26053	0.0378332	Cacul1	XP_005902849.1 PREDICTED: CDK2-associated and cullin domain-containing protein 1 [Bos mutus]
TCONS_00032170	0.153333	0.001	-7.26053	0.0383551	HDAC5	XP_006060631.1 PREDICTED: histone deacetylase 5 isoform X2 [Bubalus bubalis]
XM_025280029.1	0.153333	0.001	-7.26053	0.0383556	HDAC5	PREDICTED: histone deacetylase 5 isoform X1 [Bos indicus]
TCONS_00131700	0.153333	0.001	-7.26053	0.0208178	DZANK1	XP_012043926.1 PREDICTED: double zinc ribbon and ankyrin repeat-containing protein 1 isoform X5 [Ovis aries]
XM_025264193.1	0.153333	0.001	-7.26053	0.0208153	DZANK1	PREDICTED: double zinc ribbon and ankyrin repeat-containing protein 1 isoform X1 [Ovis aries]
TCONS_00102160	0.15	2.18333	3.8635	0.00408718	Col12a1	XP_006062066.1 PREDICTED: collagen alpha-1(XII) chain isoform X3 [Bubalus bubalis]
XM_006062004.2	0.15	2.18333	3.8635	0.00408757	Col12a1	PREDICTED: collagen alpha-1(XII) chain isoform X1 [Bubalus bubalis]
TCONS_00184272	0.15	0.001	-7.22882	0.00291416	TLL2	XP_006061241.1 PREDICTED: tolloid-like protein 2 isoform X1 [Bubalus bubalis]
XM_006061179.2	0.15	0.001	-7.22882	0.00291521	TLL2	PREDICTED: tolloid-like protein 2 isoform X1 [Bubalus bubalis]
TCONS_00145487	0.15	0.001	-7.22882	0.00091719	PRDM11	XP_006046420.1 PREDICTED: zinc finger protein 862 isoform X3 [Bubalus bubalis]
XM_025266175.1	0.15	0.001	-7.22882	0.000917435	PRDM11	PREDICTED: zinc finger protein 862 isoform X2 [Bubalus bubalis]
TCONS_00108536	0.15	0.001	-7.22882	0.0129678	-	XP_005211731.1 PREDICTED: protein FAM63B isoform X1 [Bos taurus]
XR_003106573.1	0.15	0.001	-7.22882	0.0404467	-	-
TCONS_00094883	0.15	0.001	-7.22882	0.0406521	ZNF14	XP_006069416.1 PREDICTED: zinc finger protein 709-like isoform X1 [Bubalus bubalis]
XM_025293613.1	0.15	0.001	-7.22882	0.0406564	ZNF709	PREDICTED: zinc finger protein 709-like isoform X1 [Bubalus bubalis]
TCONS_00007143	0.15	0.001	-7.22882	0.0198239	ACAD11	XP_006052189.1 PREDICTED: acyl-CoA dehydrogenase family member 11 isoform X2 [Bubalus bubalis]
XM_006052127.2	0.15	0.001	-7.22882	0.019831	ACAD11	PREDICTED: acyl-CoA dehydrogenase family member 11 isoform X1 [Bubalus bubalis]
TCONS_00113302	0.15	0.001	-7.22882	0.0217214	PAPD4	XP_006054033.1 PREDICTED: poly(A) RNA polymerase GLD2 isoform X1 [Bubalus bubalis]
XM_025296356.1	0.15	0.001	-7.22882	0.0217248	PAPD4	PREDICTED: poly(A) RNA polymerase GLD2 isoform X1 [Bubalus bubalis]
XR_003109149.1	0.15	0.001	-7.22882	0.037612	-	-
TCONS_00108566	0.15	0.001	-7.22882	0.0199808	TLN2	XP_006079975.1 PREDICTED: talin-2 isoform X4 [Bubalus bubalis]
XM_025262703.1	0.146667	3.55	4.59721	0.029223	RBM26	PREDICTED: RNA-binding protein 26 isoform X1 [Ovis aries]
TCONS_00153118	0.146667	0.001	-7.1964	0.0305693	LRBA	XP_006061059.1 PREDICTED: lipopolysaccharide-responsive and beige-like anchor protein isoform X1 [Bubalus bubalis]
XM_025267092.1	0.146667	0.001	-7.1964	0.0305654	LRBA	PREDICTED: lipopolysaccharide-responsive and beige-like anchor protein isoform X1 [Bubalus bubalis]
XM_025261674.1	0.146667	0.001	-7.1964	0.0390807	GAPVD1	PREDICTED: GTPase-activating protein and VPS9 domain-containing protein 1 isoform X1 [Bubalus bubalis]
TCONS_00119263	0.146667	0.001	-7.1964	0.0392839	GAPVD1	XP_006049324.1 PREDICTED: GTPase-activating protein and VPS9 domain-containing protein 1 isoform X2 [Bubalus bubalis]
TCONS_00009680	0.143333	2.22667	3.95744	0.0477685	LPP	XP_006069020.1 PREDICTED: lipoma-preferred partner isoform X1 [Bubalus bubalis]
XM_025281297.1	0.143333	2.18333	3.92909	7.95374e-05	SON	PREDICTED: protein SON isoform X1 [Bos taurus]
TCONS_00162220	0.143333	0.983333	2.77831	0.000861715	PEG3	XP_006078437.1 PREDICTED: LOW QUALITY PROTEIN: paternally-expressed gene 3 protein-like [Bubalus bubalis]
TCONS_00051826	0.143333	0.001	-7.16323	0.0437379	ABCC9	XP_006067704.1 PREDICTED: ATP-binding cassette sub-family C member 9 isoform X1 [Bubalus bubalis]
TCONS_00122881	0.143333	0.001	-7.16323	0.0374218	SEC16A	XP_006062270.1 PREDICTED: protein transport protein Sec16A isoform X1 [Bubalus bubalis]
XM_025262042.1	0.143333	0.001	-7.16323	0.0374197	SEC16A	PREDICTED: protein transport protein Sec16A isoform X1 [Bubalus bubalis]
XM_025270169.1	0.143333	0.001	-7.16323	0.0193083	ZNF160	PREDICTED: zinc finger protein 665 isoform X2 [Bos taurus]
TCONS_00098453	0.143333	0.001	-7.16323	0.0285115	WIZ	XP_012022152.1 PREDICTED: protein Wiz isoform X6 [Ovis aries musimon]
XM_025293720.1	0.143333	0.001	-7.16323	0.0285082	Wiz	PREDICTED: protein Wiz isoform X1 [Bos taurus]
TCONS_00133327	0.143333	0.001	-7.16323	0.01015	TPX2	XP_006064496.1 PREDICTED: targeting protein for Xklp2 isoform X1 [Bubalus bubalis]
XM_025263694.1	0.143333	0.001	-7.16323	0.0101469	TPX2	PREDICTED: targeting protein for Xklp2 isoform X1 [Bubalus bubalis]
TCONS_00053415	0.143333	0.001	-7.16323	0.0409223	VDR	XP_006059508.1 PREDICTED: vitamin D3 receptor isoform X1 [Bubalus bubalis]
XM_006054525.2	0.143333	0.001	-7.16323	0.0366455	MYOCD	PREDICTED: myocardin isoform X1 [Bubalus bubalis]
TCONS_00097665	0.143333	0.001	-7.16323	0.0435849	ACSL6	XP_005209088.1 PREDICTED: long-chain-fatty-acid--CoA ligase 6 isoform X2 [Bos taurus]
XM_025293066.1	0.143333	0.001	-7.16323	0.0435905	ACSL6	PREDICTED: long-chain-fatty-acid--CoA ligase 6 isoform X2 [Bos taurus]
TCONS_00157803	0.143333	0.001	-7.16323	0.0394399	ELMO3	XP_010812797.1 PREDICTED: engulfment and cell motility protein 3 isoform X2 [Bos taurus]
TCONS_00080094	0.14	0.69	2.30117	0.0334196	SLC4A4	XP_005897119.1 PREDICTED: electrogenic sodium bicarbonate cotransporter 1 isoform X2 [Bos mutus]
TCONS_00193696	0.14	0.001	-7.12928	0.0208876	SHROOM2	XP_006041013.1 PREDICTED: LOW QUALITY PROTEIN: protein Shroom2-like, partial [Bubalus bubalis]
TCONS_00119514	0.14	0.001	-7.12928	0.0387118	LRRC8A	NP_001070275.1 volume-regulated anion channel subunit LRRC8A [Bos taurus]
XM_006065340.2	0.14	0.001	-7.12928	0.0387059	LRRC8A	volume-regulated anion channel subunit LRRC8A [Bos taurus]
TCONS_00156776	0.14	0.001	-7.12928	0.035506	MTSS1L	XP_015322749.1 PREDICTED: LOW QUALITY PROTEIN: MTSS1-like protein isoform X2 [Bos taurus]
XM_025268364.1	0.14	0.001	-7.12928	0.0355095	MTSS1L	PREDICTED: LOW QUALITY PROTEIN: MTSS1-like protein isoform X2 [Bos taurus]
TCONS_00023076	0.136667	0.001	-7.09452	0.0198683	HOXD10	XP_006066154.1 PREDICTED: homeobox protein Hox-D10 isoform X1 [Bubalus bubalis]
TCONS_00004120	0.136667	0.001	-7.09452	0.0368859	FUT10	XP_006079053.1 PREDICTED: alpha-(1,3)-fucosyltransferase 10 isoform X2 [Bubalus bubalis]
TCONS_00144427	0.133333	5.90667	5.46923	2.89697e-06	SPON1	XP_019508396.1 PREDICTED: spondin-1 isoform X2 [Hipposideros armiger]
XR_003111373.1	0.133333	1.46667	3.45943	0.048006	-	-
TCONS_00190790	0.133333	0.001	-7.05889	0.0323655	Capn15	XP_006049994.1 PREDICTED: LOW QUALITY PROTEIN: calpain-15 [Bubalus bubalis]
TCONS_00072967	0.133333	0.001	-7.05889	0.00296215	LRIG2	XP_006071578.1 PREDICTED: leucine-rich repeats and immunoglobulin-like domains protein 2 isoform X2 [Bubalus bubalis]
XM_006071516.2	0.133333	0.001	-7.05889	0.00296137	LRIG2	PREDICTED: leucine-rich repeats and immunoglobulin-like domains protein 2 isoform X1 [Bubalus bubalis]
TCONS_00195650	0.133333	0.001	-7.05889	0.0227473	ints6	XP_011529613.1 PREDICTED: protein DDX26B isoform X9 [Homo sapiens]
TCONS_00133986	0.133333	0.001	-7.05889	0.0404162	RIN2	XP_012015090.1 PREDICTED: ras and Rab interactor 2 isoform X4 [Ovis aries musimon]
XM_025264169.1	0.133333	0.001	-7.05889	0.0404216	RIN2	PREDICTED: ras and Rab interactor 2 isoform X4 [Ovis aries musimon]
TCONS_00069482	0.133333	0.001	-7.05889	0.0154661	SEMA6C	XP_019811381.1 PREDICTED: semaphorin-6C isoform X1 [Bos indicus]
XM_025287875.1	0.133333	0.001	-7.05889	0.0154693	SEMA6C	PREDICTED: semaphorin-6C isoform X1 [Bos indicus]
TCONS_00070597	0.133333	0.001	-7.05889	0.0128997	SLC44A5	XP_005893526.1 PREDICTED: choline transporter-like protein 5 [Bos mutus]
XM_006055183.2	0.133333	0.001	-7.05889	0.0141541	triqk	PREDICTED: triple QxxK/R motif-containing protein isoform X1 [Bubalus bubalis]
TCONS_00079708	0.133333	0.001	-7.05889	0.0456161	CD38	XP_006055016.1 PREDICTED: ADP-ribosyl cyclase 1 isoform X3 [Bubalus bubalis]
TCONS_00112306	0.13	2.07	3.99305	0.00481614	MGA	XP_010807483.1 PREDICTED: MAX gene-associated protein isoform X1 [Bos taurus]
XM_025276629.1	0.13	1.49667	3.52517	0.000241773	CLCN4	H(+)/Cl(-) exchange transporter 4 [Bos taurus]
TCONS_00009684	0.13	0.96	2.88452	0.0315106	LPP	XP_006069020.1 PREDICTED: lipoma-preferred partner isoform X1 [Bubalus bubalis]
TCONS_00144328	0.13	0.52	2	0.0490814	TEAD1	XP_008004664.1 PREDICTED: transcriptional enhancer factor TEF-1 isoform X5 [Chlorocebus sabaeus]
XM_025266663.1	0.13	0.52	2	0.0491002	TEAD1	PREDICTED: transcriptional enhancer factor TEF-1 isoform X1 [Bos taurus]
TCONS_00062585	0.13	0.001	-7.02237	0.0369678	RASAL2	XP_015330704.1 PREDICTED: ras GTPase-activating protein nGAP isoform X8 [Bos taurus]
XM_025285581.1	0.13	0.001	-7.02237	0.0369707	RASAL2	PREDICTED: ras GTPase-activating protein nGAP isoform X1 [Bos taurus]
TCONS_00023305	0.13	0.001	-7.02237	0.0445654	SCN2A	XP_005202532.1 PREDICTED: sodium channel protein type 2 subunit alpha isoform X2 [Bos taurus]
XM_025264690.1	0.13	0.001	-7.02237	0.013492	celf2	PREDICTED: CUGBP Elav-like family member 2 isoform X4 [Oryctolagus cuniculus]
TCONS_00021757	0.13	0.001	-7.02237	0.0248279	TRIM26	XP_010846476.1 PREDICTED: tripartite motif-containing protein 26 [Bison bison bison]
XM_006061611.2	0.13	0.001	-7.02237	0.024822	TRIM26	PREDICTED: tripartite motif-containing protein 26 isoform X1 [Bubalus bubalis]
TCONS_00121530	0.126667	0.001	-6.98489	0.0492153	WDPCP	XP_014961397.1 PREDICTED: WD repeat-containing and planar cell polarity effector protein fritz homolog isoform X3 [Ovis aries musimon]
TCONS_00180146	0.126667	0.001	-6.98489	0.00414158	RAB27B	XP_019842463.1 PREDICTED: ras-related protein Rab-27B isoform X1 [Bos indicus]
XM_025273516.1	0.126667	0.001	-6.98489	0.00414273	RAB27B	PREDICTED: ras-related protein Rab-27B isoform X1 [Bos indicus]
TCONS_00122358	0.126667	0.001	-6.98489	0.0452841	ZBTB6	XP_006049901.1 PREDICTED: zinc finger and BTB domain-containing protein 6 isoform X1 [Bubalus bubalis]
XM_006049839.2	0.126667	0.001	-6.98489	0.0452778	ZBTB6	PREDICTED: zinc finger and BTB domain-containing protein 6 isoform X1 [Bubalus bubalis]
TCONS_00131102	0.126667	0.001	-6.98489	0.0466164	NRSN2	XP_006049635.1 PREDICTED: neurensin-2 [Bubalus bubalis]
TCONS_00073822	0.123333	1.26	3.35279	0.0431327	MIER1	XP_006071799.1 PREDICTED: mesoderm induction early response protein 1 isoform X3 [Bubalus bubalis]
XM_025288506.1	0.123333	1.26	3.35279	0.0431292	MIER1	PREDICTED: mesoderm induction early response protein 1 isoform X1 [Bubalus bubalis]
TCONS_00022860	0.123333	0.926667	2.90949	0.0278773	MYO7B	XP_006047472.1 PREDICTED: unconventional myosin-VIIb isoform X1 [Bubalus bubalis]
XM_006047410.2	0.123333	0.926667	2.90949	0.0278766	MYO7B	PREDICTED: unconventional myosin-VIIb isoform X1 [Bubalus bubalis]
XR_003108771.1	0.123333	0.001	-6.94642	0.0348298	-	-
TCONS_00100885	0.123333	0.001	-6.94642	0.0384366	HIVEP2	XP_006051032.1 PREDICTED: transcription factor HIVEP2 isoform X1 [Bubalus bubalis]
XM_025294466.1	0.123333	0.001	-6.94642	0.0384294	HIVEP2	PREDICTED: transcription factor HIVEP2 isoform X1 [Bubalus bubalis]
TCONS_00053131	0.123333	0.001	-6.94642	0.025074	GRIP1	XP_014949521.1 PREDICTED: glutamate receptor-interacting protein 1 isoform X1 [Ovis aries]
XM_025285051.1	0.123333	0.001	-6.94642	0.0250756	GRIP1	PREDICTED: glutamate receptor-interacting protein 1 isoform X1 [Ovis aries]
TCONS_00183923	0.123333	0.001	-6.94642	0.0414735	LRRC27	XP_006041349.1 PREDICTED: leucine-rich repeat-containing protein 27 isoform X2 [Bubalus bubalis]
XM_025288122.1	0.123333	0.001	-6.94642	0.0476053	KCNA2	PREDICTED: potassium voltage-gated channel subfamily A member 2 [Tursiops truncatus]
TCONS_00009688	0.123333	0.001	-6.94642	0.0353632	RTP4	XP_006069034.1 PREDICTED: cell wall protein AWA1-like [Bubalus bubalis]
TCONS_00112257	0.12	0.001	-6.90689	0.00537658	STARD9	XP_010821301.1 PREDICTED: stAR-related lipid transfer protein 9 isoform X4 [Bos taurus]
XM_025295840.1	0.12	0.001	-6.90689	0.00537803	STARD9	PREDICTED: stAR-related lipid transfer protein 9 [Bison bison bison]
TCONS_00111314	0.12	0.001	-6.90689	0.0434455	KIAA0586	XP_006069805.1 PREDICTED: protein TALPID3 [Bubalus bubalis]
XM_025295451.1	0.12	0.001	-6.90689	0.0434363	KIAA0586	PREDICTED: protein TALPID3 [Bubalus bubalis]
TCONS_00024141	0.12	0.001	-6.90689	0.0443478	ICA1L	XP_006055066.1 PREDICTED: islet cell autoantigen 1-like protein isoform X1 [Bubalus bubalis]
XM_006055004.2	0.12	0.001	-6.90689	0.0443552	ICA1L	PREDICTED: islet cell autoantigen 1-like protein isoform X1 [Bubalus bubalis]
TCONS_00151173	0.12	0.001	-6.90689	0.0449949	YPEL1	XP_005907402.1 PREDICTED: protein yippee-like 1 [Bos mutus]
XM_025267230.1	0.12	0.001	-6.90689	0.0449868	YPEL1	PREDICTED: protein yippee-like 1 [Bos mutus]
TCONS_00189620	0.12	0.001	-6.90689	0.0404886	TRIM50	XP_006057168.1 PREDICTED: E3 ubiquitin-protein ligase TRIM50 isoform X1 [Bubalus bubalis]
XM_025280834.1	0.116667	2.13	4.19039	0.00330044	ITGAE	PREDICTED: integrin alpha-E isoform X2 [Bubalus bubalis]
TCONS_00007816	0.113333	1.25667	3.47096	0.0382897	Csgalnact1	XP_006055955.1 PREDICTED: chondroitin sulfate N-acetylgalactosaminyltransferase 1 [Bubalus bubalis]
TCONS_00052749	0.113333	1.04667	3.20716	0.00813454	ITGA7	XP_006075156.1 PREDICTED: integrin alpha-7 isoform X4 [Bubalus bubalis]
XM_025290111.1	0.113333	0.001	-6.82443	0.0257123	ATP8A1	PREDICTED: phospholipid-transporting ATPase IA isoform X1 [Ovis aries]
TCONS_00096322	0.113333	0.001	-6.82443	0.0162886	GALNT10	XP_012002457.1 PREDICTED: polypeptide N-acetylgalactosaminyltransferase 10 isoform X2 [Ovis aries musimon]
XM_025292366.1	0.113333	0.001	-6.82443	0.0162838	GALNT10	PREDICTED: polypeptide N-acetylgalactosaminyltransferase 10 isoform X2 [Ovis aries musimon]
XM_025265141.1	0.113333	0.001	-6.82443	0.0343634	Rims2	PREDICTED: regulating synaptic membrane exocytosis protein 2 isoform X56 [Ovis aries musimon]
XM_025270388.1	0.113333	0.001	-6.82443	0.0472307	ZNF211	PREDICTED: zinc finger protein 211-like [Bubalus bubalis]
XM_025271655.1	0.11	1.61333	3.87447	0.0176645	TNFAIP2	PREDICTED: tumor necrosis factor alpha-induced protein 2-like [Bos indicus]
TCONS_00006739	0.11	0.00333333	-5.04439	0.0478079	PLCH1	XP_015328410.1 PREDICTED: 1-phosphatidylinositol 4,5-bisphosphate phosphodiesterase eta-1 isoform X4 [Bos taurus]
XM_025289499.1	0.11	0.00333333	-5.04439	0.047815	PLCH1	PREDICTED: 1-phosphatidylinositol 4,5-bisphosphate phosphodiesterase eta-1 isoform X1 [Bos taurus]
TCONS_00069520	0.11	0.001	-6.78136	0.0244824	ENSA	XP_015318069.1 PREDICTED: alpha-endosulfine isoform X1 [Bos taurus]
TCONS_00023232	0.11	0.001	-6.78136	0.0239138	CERS6	XP_006060022.1 PREDICTED: ceramide synthase 6 isoform X2 [Bubalus bubalis]
TCONS_00152058	0.11	0.001	-6.78136	0.0246233	PITPNM2	XP_006047272.1 PREDICTED: membrane-associated phosphatidylinositol transfer protein 2 isoform X2 [Bubalus bubalis]
XM_025267751.1	0.11	0.001	-6.78136	0.0246259	PITPNM2	PREDICTED: membrane-associated phosphatidylinositol transfer protein 2 isoform X1 [Bubalus bubalis]
TCONS_00190531	0.11	0.001	-6.78136	0.0488122	ZNF263	XP_011959416.1 PREDICTED: zinc finger protein 263 isoform X3 [Ovis aries]
XM_025275729.1	0.11	0.001	-6.78136	0.048807	ZNF263	PREDICTED: zinc finger protein 263 isoform X1 [Bos taurus]
TCONS_00108970	0.11	0.001	-6.78136	0.0203781	CDAN1	XP_006066247.1 PREDICTED: codanin-1 [Bubalus bubalis]
XM_025295844.1	0.11	0.001	-6.78136	0.0203833	Cdan1	PREDICTED: codanin-1 [Bubalus bubalis]
TCONS_00125560	0.11	0.001	-6.78136	0.0316462	INTS6	XP_006063617.1 PREDICTED: integrator complex subunit 6 [Bubalus bubalis]
XM_025262963.1	0.11	0.001	-6.78136	0.0316402	INTS6	PREDICTED: integrator complex subunit 6 [Bubalus bubalis]
TCONS_00157118	0.11	0.001	-6.78136	0.0462677	ADAD2	XP_006045805.1 PREDICTED: LOW QUALITY PROTEIN: adenosine deaminase domain-containing protein 2 [Bubalus bubalis]
TCONS_00039557	0.11	0.001	-6.78136	0.0481811	ESCO2	XP_006058970.1 PREDICTED: N-acetyltransferase ESCO2 [Bubalus bubalis]
XM_025281402.1	0.11	0.001	-6.78136	0.0481778	ESCO2	PREDICTED: N-acetyltransferase ESCO2 [Bubalus bubalis]
TCONS_00158161	0.106667	0.543333	2.34873	0.0239165	HYDIN	XP_006060482.1 PREDICTED: LOW QUALITY PROTEIN: hydrocephalus-inducing protein homolog [Bubalus bubalis]
TCONS_00140531	0.106667	0.001	-6.73697	0.0247048	AGO2	XP_005398113.1 PREDICTED: protein argonaute-2 isoform X2 [Chinchilla lanigera]
XM_025264828.1	0.106667	0.001	-6.73697	0.0247026	AGO2	PREDICTED: protein argonaute-2 [Cavia porcellus]
TCONS_00073569	0.106667	0.001	-6.73697	0.0194844	LRRC8B	XP_019269635.1 PREDICTED: volume-regulated anion channel subunit LRRC8B isoform X1 [Panthera pardus]
XM_006066255.2	0.106667	0.001	-6.73697	0.0250271	PIEZO2	PREDICTED: piezo-type mechanosensitive ion channel component 2 isoform X1 [Bubalus bubalis]
TCONS_00178718	0.106667	0.001	-6.73697	0.0396558	ALPK2	XP_006073437.1 PREDICTED: alpha-protein kinase 2 isoform X2 [Bubalus bubalis]
TCONS_00023004	0.106667	0.001	-6.73697	0.0462694	DFNB59	XP_008685415.1 PREDICTED: pejvakin isoform X1 [Ursus maritimus]
XM_025267669.1	0.103333	1.34333	3.70044	0.0210839	RHOF	PREDICTED: rho-related GTP-binding protein RhoF [Bubalus bubalis]
XM_025286290.1	0.103333	1.02	3.30319	0.0188221	NELL1	PREDICTED: protein kinase C-binding protein NELL1 [Bison bison bison]
TCONS_00019836	0.103333	0.001	-6.69116	0.019158	MAP2	XP_006073229.1 PREDICTED: microtubule-associated protein 2 isoform X11 [Bubalus bubalis]
XM_006073167.2	0.103333	0.001	-6.69116	0.0191557	MAP2	PREDICTED: microtubule-associated protein 2 isoform X1 [Bubalus bubalis]
TCONS_00180441	0.103333	0.001	-6.69116	0.0338284	slmo	XP_011959003.1 PREDICTED: PRELI domain containing protein 3A isoform X1 [Ovis aries]
XM_025273233.1	0.103333	0.001	-6.69116	0.0338297	SLMO1	PREDICTED: protein slowmo homolog 1 isoform X2 [Bubalus bubalis]
XR_328950.2	0.103333	0.001	-6.69116	0.042143	-	-
TCONS_00062288	0.103333	0.001	-6.69116	0.0299025	SWT1	XP_006060583.1 PREDICTED: transcriptional protein SWT1 isoform X6 [Bubalus bubalis]
XM_006060521.2	0.103333	0.001	-6.69116	0.0299005	SWT1	PREDICTED: transcriptional protein SWT1 isoform X1 [Bubalus bubalis]
TCONS_00178861	0.1	1.78667	4.1592	0.00677019	MYO5B	XP_002697867.2 PREDICTED: unconventional myosin-Vb isoform X1 [Bos taurus]
XM_006047926.2	0.1	1.00667	3.33151	0.0152677	HR	PREDICTED: protein hairless isoform X2 [Bubalus bubalis]
TCONS_00059109	0.1	0.586667	2.55254	0.0453236	ABL2	XP_010811635.1 PREDICTED: Abelson tyrosine-protein kinase 2 isoform X2 [Bos taurus]
XM_025262699.1	0.1	0.001	-6.64386	0.0437188	RBM26	PREDICTED: RNA-binding protein 26 isoform X1 [Ovis aries]
TCONS_00158493	0.1	0.001	-6.64386	0.042486	ARHGAP33	XP_010813164.1 PREDICTED: rho GTPase-activating protein 33 isoform X3 [Bos taurus]
TCONS_00157991	0.0966667	0.001	-6.59495	0.0371045	NFAT5	XP_006047671.1 PREDICTED: nuclear factor of activated T-cells 5 isoform X1 [Bubalus bubalis]
XM_025268960.1	0.0966667	0.001	-6.59495	0.0370965	NFAT5	PREDICTED: nuclear factor of activated T-cells 5 isoform X1 [Bubalus bubalis]
TCONS_00195243	0.0966667	0.001	-6.59495	0.00714418	DRP2	NP_001193035.1 dystrophin-related protein 2 [Bos taurus]
TCONS_00165410	0.0966667	0.001	-6.59495	0.0364628	IL7R	XP_019838650.1 PREDICTED: interleukin-7 receptor subunit alpha isoform X2 [Bos indicus]
XM_025270613.1	0.0966667	0.001	-6.59495	0.0364622	IL7R	PREDICTED: interleukin-7 receptor subunit alpha [Bubalus bubalis]
TCONS_00111239	0.0966667	0.001	-6.59495	0.0441084	LRRC9	XP_019824564.1 PREDICTED: leucine-rich repeat-containing protein 9 isoform X1 [Bos indicus]
XM_025295428.1	0.0966667	0.001	-6.59495	0.0441133	LRRC9	PREDICTED: leucine-rich repeat-containing protein 9 isoform X1 [Bos indicus]
TCONS_00031281	0.0966667	0.001	-6.59495	0.0494014	KCNJ2	ELK12419.1 Inward rectifier potassium channel 2 [Pteropus alecto]
XM_006047568.2	0.0966667	0.001	-6.59495	0.0494008	KCNJ2	PREDICTED: inward rectifier potassium channel 2 [Panthera tigris altaica]
TCONS_00016409	0.0933333	4.82667	5.69249	4.20094e-05	PRPF4B	XP_006080190.1 PREDICTED: serine/threonine-protein kinase PRP4 homolog [Bubalus bubalis]
TCONS_00079490	0.0933333	1.33333	3.8365	0.034604	QRFPR	XP_006062213.1 PREDICTED: pyroglutamylated RFamide peptide receptor-like [Bubalus bubalis]
XM_006062151.2	0.0933333	1.33333	3.8365	0.0346036	QRFPR	PREDICTED: pyroglutamylated RFamide peptide receptor-like [Bubalus bubalis]
XM_025272993.1	0.0933333	1.09	3.54579	0.0317094	ERC2	PREDICTED: ERC protein 2 isoform X1 [Hipposideros armiger]
XM_025261939.1	0.0933333	0.001	-6.54432	0.0281521	TSC1	PREDICTED: hamartin isoform X1 [Bubalus bubalis]
TCONS_00167869	0.09	2.56	4.83007	0.00318321	SERPINA1	XP_006049591.1 PREDICTED: alpha-1-antiproteinase-like isoform X1 [Bubalus bubalis]
XM_006049529.2	0.09	2.56	4.83007	0.00318326	SERPINA1	PREDICTED: alpha-1-antiproteinase-like isoform X1 [Bubalus bubalis]
TCONS_00073794	0.09	1.35	3.90689	0.000410385	LRRC7	XP_010801763.1 PREDICTED: leucine-rich repeat-containing protein 7 isoform X5 [Bos taurus]
XM_025288483.1	0.09	1.35	3.90689	0.000410082	LRRC7	PREDICTED: leucine-rich repeat-containing protein 7 isoform X1 [Bos taurus]
TCONS_00050199	0.09	1.06	3.558	2.89306e-05	pol	XP_014254000.1 PREDICTED: LOW QUALITY PROTEIN: uncharacterized protein LOC106669198 [Cimex lectularius]
XM_025272200.1	0.09	0.001	-6.49185	0.0212149	Dnah7	PREDICTED: dynein heavy chain 12, axonemal isoform X1 [Bison bison bison]
TCONS_00074074	0.09	0.001	-6.49185	0.0359458	INADL	XP_006055986.1 PREDICTED: inaD-like protein [Bubalus bubalis]
XM_006055924.2	0.09	0.001	-6.49185	0.0359418	INADL	PREDICTED: inaD-like protein isoform X1 [Bison bison bison]
TCONS_00064985	0.0866667	1.40667	4.02066	0.0267132	PTDSS2	XP_017898558.1 PREDICTED: phosphatidylserine synthase 2 [Capra hircus]
XM_025287120.1	0.0866667	1.40667	4.02066	0.0267167	PTDSS2	PREDICTED: phosphatidylserine synthase 2 [Capra hircus]
TCONS_00024800	0.0866667	0.001	-6.43741	0.00589369	ZNF362	XP_010835245.1 PREDICTED: zinc finger protein 362 isoform X1 [Bison bison bison]
XM_025263153.1	0.0866667	0.001	-6.43741	0.0455155	KLF12	Krueppel-like factor 12 [Bos taurus]
XM_025276517.1	0.0866667	0.001	-6.43741	0.0462429	MID1	E3 ubiquitin-protein ligase Midline-1 [Bos taurus]
TCONS_00144793	0.0866667	0.001	-6.43741	0.0423014	ARHGAP20	XP_006072633.1 PREDICTED: rho GTPase-activating protein 20 isoform X1 [Bubalus bubalis]
XM_006072573.2	0.0866667	0.001	-6.43741	0.0423114	ARHGAP20	PREDICTED: rho GTPase-activating protein 20 isoform X1 [Bubalus bubalis]
TCONS_00058851	0.0866667	0.001	-6.43741	0.0382781	HHAT	XP_005888635.1 PREDICTED: protein-cysteine N-palmitoyltransferase HHAT isoform X1 [Bos mutus]
TCONS_00034346	0.0833333	0.001	-6.38082	0.0483855	MOB3B	XP_004600428.1 PREDICTED: MOB kinase activator 3B [Sorex araneus]
TCONS_00152921	0.08	1.51	4.2384	0.0129475	CLGN	XP_006079315.1 PREDICTED: calmegin [Bubalus bubalis]
TCONS_00071326	0.08	1.21333	3.92283	0.00425411	HIVEP3	XP_006051002.1 PREDICTED: transcription factor HIVEP3 isoform X1 [Bubalus bubalis]
TCONS_00127113	0.0766667	1.22	3.99214	0.0441379	POSTN	XP_006066043.1 PREDICTED: periostin isoform X7 [Bubalus bubalis]
XM_006065981.2	0.0766667	1.22	3.99214	0.0441326	POSTN	PREDICTED: periostin isoform X1 [Bubalus bubalis]
TCONS_00068833	0.0766667	0.996667	3.70044	0.0166608	OLFML2B	XP_006072726.1 PREDICTED: olfactomedin-like protein 2B-like isoform X3 [Bubalus bubalis]
TCONS_00194159	0.0766667	0.71	3.21115	0.0282953	GK	NP_001068704.1 glycerol kinase [Bos taurus]
XM_006056289.2	0.0766667	0.71	3.21115	0.0282989	GK	PREDICTED: glycerol kinase isoform X1 [Bos taurus]
TCONS_00007742	0.0766667	0.523333	2.77106	0.0210407	PSD3	XP_011981223.1 PREDICTED: PH and SEC7 domain-containing protein 3 isoform X9 [Ovis aries musimon]
XM_025260523.1	0.0766667	0.523333	2.77106	0.0210415	PSD3	PREDICTED: PH and SEC7 domain-containing protein 3 isoform X3 [Ovis aries musimon]
TCONS_00152962	0.0766667	0.001	-6.26053	0.0278097	Rnf150	XP_011980428.1 PREDICTED: RING finger protein 150 isoform X1 [Ovis aries musimon]
XM_025268100.1	0.0766667	0.001	-6.26053	0.0278143	RNF150	PREDICTED: RING finger protein 150 isoform X1 [Ovis aries musimon]
TCONS_00074617	0.0733333	2.37	5.01427	0.00225914	RLF	XP_006061986.1 PREDICTED: zinc finger protein Rlf [Bubalus bubalis]
XM_025283498.1	0.0733333	1.05333	3.84435	0.0257004	CARD10	PREDICTED: caspase recruitment domain-containing protein 10 isoform X3 [Bubalus bubalis]
TCONS_00074075	0.0733333	0.001	-6.1964	0.0428368	INADL	XP_010832211.1 PREDICTED: inaD-like protein isoform X1 [Bison bison bison]
XM_025288589.1	0.0733333	0.001	-6.1964	0.0428367	INADL	PREDICTED: inaD-like protein isoform X1 [Bison bison bison]
XM_006074583.2	0.07	0.833333	3.57347	0.0193017	C1GALT1	PREDICTED: glycoprotein-N-acetylgalactosamine 3-beta-galactosyltransferase 1-like isoform X1 [Bubalus bubalis]
TCONS_00131328	0.07	0.826667	3.56188	0.0370236	DNAJC5	XP_007185242.1 PREDICTED: LOW QUALITY PROTEIN: dnaJ homolog subfamily C member 5 [Balaenoptera acutorostrata scammoni]
XM_025263878.1	0.07	0.826667	3.56188	0.0370392	DNAJC5	dnaJ homolog subfamily C member 5 [Bos taurus]
TCONS_00190695	0.07	0.001	-6.12928	0.0306997	Mapk8ip3	XP_006076929.1 PREDICTED: c-Jun-amino-terminal kinase-interacting protein 3 isoform X1 [Bubalus bubalis]
XM_025275279.1	0.07	0.001	-6.12928	0.0307016	MAPK8IP3	PREDICTED: C-Jun-amino-terminal kinase-interacting protein 3 isoform X8 [Bos taurus]
TCONS_00036915	0.0666667	10.31	7.27286	0.000172548	GRB2	NP_002077.1 growth factor receptor-bound protein 2 isoform 1 [Homo sapiens]
TCONS_00159934	0.0666667	4.35	6.02791	0.000605441	DDX19B	XP_005218406.1 PREDICTED: ATP-dependent RNA helicase DDX19B isoform X2 [Bos taurus]
TCONS_00179804	0.0666667	0.446667	2.74416	0.0265008	Dok6	XP_014959063.1 PREDICTED: docking protein 6 isoform X1 [Ovis aries]
XM_025273172.1	0.0666667	0.446667	2.74416	0.0265008	Dok6	PREDICTED: docking protein 6 [Bos taurus]
XM_025285431.1	0.0666667	0.001	-6.05889	0.0490785	LPGAT1	PREDICTED: acyl-CoA:lysophosphatidylglycerol acyltransferase 1 isoform X1 [Bubalus bubalis]
TCONS_00039927	0.0633333	0.001	-5.98489	0.0426421	PTAR1	XP_006050210.1 PREDICTED: protein prenyltransferase alpha subunit repeat-containing protein 1 isoform X3 [Bubalus bubalis]
XM_006050148.2	0.0633333	0.001	-5.98489	0.0426323	PTAR1	PREDICTED: protein prenyltransferase alpha subunit repeat-containing protein 1 isoform X1 [Bubalus bubalis]
TCONS_00197846	0.06	2.82	5.55459	0.009891	SRPX2	XP_006042625.1 PREDICTED: sushi repeat-containing protein SRPX2 isoform X2 [Bubalus bubalis]
XM_006053545.2	0.06	0.376667	2.65025	0.0417731	KCNA1	PREDICTED: potassium voltage-gated channel subfamily A member 1 [Bos mutus]
TCONS_00162260	0.06	0.001	-5.90689	0.0397392	ZNF772	XP_014964728.1 PREDICTED: zinc finger protein 772 isoform X1 [Ovis aries musimon]
XM_025270358.1	0.06	0.001	-5.90689	0.0397357	ZNF17	TPA: zinc finger protein 551-like [Bos taurus]
TCONS_00051264	0.0566667	1.59	4.81038	0.00264331	WNT5B	XP_006069976.1 PREDICTED: protein Wnt-5b isoform X1 [Bubalus bubalis]
TCONS_00131805	0.0566667	1.07	4.23897	0.0303234	JCAD	XP_006067840.1 PREDICTED: junctional protein associated with coronary artery disease homolog isoform X1 [Bubalus bubalis]
XM_025264262.1	0.0566667	1.07	4.23897	0.0303278	JCAD	PREDICTED: junctional protein associated with coronary artery disease homolog isoform X1 [Bubalus bubalis]
XM_025293287.1	0.0566667	0.54	3.25239	0.0304334	DIP2A	PREDICTED: disco-interacting protein 2 homolog A isoform X1 [Bos taurus]
TCONS_00112258	0.0566667	0.37	2.70695	0.0133844	STARD9	XP_010821297.1 PREDICTED: stAR-related lipid transfer protein 9 isoform X3 [Bos taurus]
XM_025295839.1	0.0566667	0.37	2.70695	0.0133835	STARD9	PREDICTED: stAR-related lipid transfer protein 9 [Bison bison bison]
TCONS_00049775	0.0566667	0.001	-5.82443	0.0175396	Cdh23	XP_010818949.2 PREDICTED: cadherin-23 isoform X1 [Bos taurus]
TCONS_00022505	0.0533333	9.45	7.46913	1.38487e-07	BRPF3	XP_006050455.1 PREDICTED: bromodomain and PHD finger-containing protein 3 isoform X1 [Bubalus bubalis]
XM_006069136.2	0.0533333	1.29667	4.60363	0.0126661	NFYA	PREDICTED: nuclear transcription factor Y subunit alpha isoform X1 [Bos taurus]
XR_003105898.1	0.0533333	1.00667	4.2384	0.00553629	-	-
TCONS_00179509	0.0533333	0.88	4.04439	0.0401105	DSG2	XP_006054059.1 PREDICTED: desmoglein-2 [Bubalus bubalis]
XM_006053997.2	0.0533333	0.88	4.04439	0.0401101	DSG2	PREDICTED: desmoglein-2 [Bubalus bubalis]
XR_003108565.1	0.0533333	0.553333	3.37504	0.0427716	-	-
TCONS_00149632	0.0533333	0.001	-5.73697	0.0463598	PRR14L	XP_006051070.1 PREDICTED: protein PRR14L isoform X3 [Bubalus bubalis]
XM_025267306.1	0.0533333	0.001	-5.73697	0.0463606	PRR14L	PREDICTED: protein PRR14L isoform X1 [Bubalus bubalis]
XM_025287225.1	0.05	1.93333	5.27302	0.00068125	RABGAP1L	PREDICTED: rab GTPase-activating protein 1-like isoform X1 [Bos mutus]
TCONS_00033253	0.05	1.66	5.05311	0.00266791	ITGAE	XP_006079757.1 PREDICTED: integrin alpha-E isoform X1 [Bubalus bubalis]
XM_006079695.2	0.05	1.66	5.05311	0.00266798	ITGAE	PREDICTED: integrin alpha-E isoform X2 [Bubalus bubalis]
TCONS_00039396	0.05	1.21	4.59694	0.0137566	MFAP3L	XP_006061871.1 PREDICTED: microfibrillar-associated protein 3-like isoform X1 [Bubalus bubalis]
TCONS_00070794	0.05	1.17667	4.55663	0.0297186	DOCK7	XP_006055994.1 PREDICTED: dedicator of cytokinesis protein 7 isoform X3 [Bubalus bubalis]
XM_006055932.2	0.05	1.17667	4.55663	0.0297175	DOCK7	PREDICTED: dedicator of cytokinesis protein 7 isoform X1 [Bubalus bubalis]
TCONS_00024992	0.05	0.796667	3.99398	0.00789025	PHACTR4	XP_006049703.1 PREDICTED: phosphatase and actin regulator 4-like isoform X1 [Bubalus bubalis]
XM_025278611.1	0.05	0.796667	3.99398	0.00789099	PHACTR4	PREDICTED: phosphatase and actin regulator 4-like isoform X3 [Bubalus bubalis]
XM_025280822.1	0.05	0.346667	2.79355	0.027647	ZZEF1	PREDICTED: zinc finger ZZ-type and EF-hand domain-containing protein 1 isoform X1 [Bos taurus]
TCONS_00198219	0.05	0.223333	2.1592	0.0464841	-	EFB24773.1 hypothetical protein PANDA_021287, partial [Ailuropoda melanoleuca]
TCONS_00131561	0.0466667	0.986667	4.4021	0.011099	ZMYND11	XP_006041504.1 PREDICTED: zinc finger MYND domain-containing protein 11 isoform X5 [Bubalus bubalis]
XM_006041442.2	0.0466667	0.986667	4.4021	0.011096	ZMYND11	PREDICTED: zinc finger MYND domain-containing protein 11 isoform X1 [Bubalus bubalis]
TCONS_00054289	0.0466667	0.983333	4.39722	0.00319955	GNG4	KFO34249.1 Guanine nucleotide-binding protein G(I)/G(S)/G(O) subunit gamma-4 [Fukomys damarensis]
TCONS_00177117	0.0466667	0.426667	3.19265	0.0458389	VGLL4	XP_010816224.1 PREDICTED: transcription cofactor vestigial-like protein 4 isoform X1 [Bos taurus]
XM_025272106.1	0.0466667	0.426667	3.19265	0.0458381	VGLL4	PREDICTED: transcription cofactor vestigial-like protein 4 isoform X1 [Bos taurus]
XM_025266905.1	0.0433333	1.89	5.44677	0.0134655	SIK2	serine/threonine-protein kinase SIK2 [Bos taurus]
XM_025272618.1	0.0433333	1.39333	5.00692	0.0172639	HERC2	PREDICTED: E3 ubiquitin-protein ligase HERC2-like isoform X1 [Bubalus bubalis]
TCONS_00127079	0.0433333	1.21667	4.81131	0.00133747	Dclk1	XP_010809041.1 PREDICTED: serine/threonine-protein kinase DCLK1 isoform X4 [Bos taurus]
XM_025262912.1	0.0433333	1.21667	4.81131	0.00133739	DCLK1	PREDICTED: serine/threonine-protein kinase DCLK1 isoform X1 [Bubalus bubalis]
TCONS_00134387	0.0433333	0.78	4.16993	0.0443286	PRPF18	XP_011823524.1 PREDICTED: pre-mRNA-splicing factor 18 [Mandrillus leucophaeus]
XM_025264641.1	0.0433333	0.78	4.16993	0.0443394	PRPF18	PREDICTED: pre-mRNA-splicing factor 18 isoform X1 [Bos taurus]
TCONS_00021893	0.0433333	0.58	3.7425	0.00125425	TNXB	XP_006059214.1 PREDICTED: tenascin-X isoform X1 [Bubalus bubalis]
XM_006059152.2	0.0433333	0.58	3.7425	0.00125395	TNXB	PREDICTED: tenascin-X isoform X1 [Bubalus bubalis]
TCONS_00193875	0.0433333	0.443333	3.35484	0.0376586	NHS	XP_006080621.1 PREDICTED: nance-Horan syndrome protein [Bubalus bubalis]
XM_025276548.1	0.0433333	0.443333	3.35484	0.0376561	NHS	PREDICTED: Nance-Horan syndrome protein isoform X3 [Ovis aries musimon]
TCONS_00059878	0.0433333	0.001	-5.43741	0.0307022	VPS13D	XP_006076848.1 PREDICTED: vacuolar protein sorting-associated protein 13D isoform X1 [Bubalus bubalis]
XM_025285912.1	0.0433333	0.001	-5.43741	0.0306946	VPS13D	PREDICTED: vacuolar protein sorting-associated protein 13D isoform X1 [Bubalus bubalis]
XM_006075488.2	0.04	1.38667	5.11548	0.0338173	Sumo2	PREDICTED: small ubiquitin-related modifier 2 [Rousettus aegyptiacus]
TCONS_00021001	0.04	0.796667	4.3159	0.017772	EMC1	XP_006068172.1 PREDICTED: ER membrane protein complex subunit 1 isoform X1 [Bubalus bubalis]
XM_006068110.2	0.04	0.796667	4.3159	0.0177757	EMC1	PREDICTED: ER membrane protein complex subunit 1 isoform X1 [Bubalus bubalis]
TCONS_00024577	0.04	0.576667	3.84967	0.0414681	SCG2	XP_006069756.1 PREDICTED: secretogranin-2 isoform X1 [Bubalus bubalis]
XM_006069694.2	0.04	0.576667	3.84967	0.0414663	SCG2	PREDICTED: secretogranin-2 isoform X1 [Bubalus bubalis]
XM_025289791.1	0.04	0.506667	3.66297	0.0286022	HPSE	heparanase precursor [Bos taurus]
TCONS_00118961	0.0366667	5.91333	7.33336	3.79704e-07	SDC1	XP_006049222.1 PREDICTED: syndecan-1 [Bubalus bubalis]
TCONS_00173163	0.0366667	1.61	5.45645	0.0013945	TGFBR2	XP_010833866.1 PREDICTED: TGF-beta receptor type-2 [Bison bison bison]
XM_025281864.1	0.0366667	0.976667	4.73533	0.0275161	RHOBTB2	PREDICTED: rho-related BTB domain-containing protein 2 isoform X1 [Equus caballus]
TCONS_00164029	0.0366667	0.453333	3.62803	0.0487121	GDNF	XP_010586404.1 PREDICTED: glial cell line-derived neurotrophic factor isoform X1 [Loxodonta africana]
TCONS_00009156	0.0366667	0.001	-5.1964	0.0207506	ZBTB20	XP_006073738.1 PREDICTED: zinc finger and BTB domain-containing protein 20 [Bubalus bubalis]
XM_025279220.1	0.0366667	0.001	-5.1964	0.0207563	ZBTB20	PREDICTED: zinc finger and BTB domain-containing protein 20 [Bubalus bubalis]
TCONS_00101354	0.0366667	0.001	-5.1964	0.0450035	GJA10	XP_006055419.1 PREDICTED: LOW QUALITY PROTEIN: gap junction alpha-10 protein [Bubalus bubalis]
XM_025294604.1	0.0366667	0.001	-5.1964	0.0450076	GJA10	PREDICTED: LOW QUALITY PROTEIN: gap junction alpha-10 protein [Bubalus bubalis]
XM_025296098.1	0.0333333	0.633333	4.24793	0.0308274	BCL2L2	PREDICTED: bcl-2-like protein 2 isoform X2 [Chlorocebus sabaeus]
TCONS_00109313	0.0333333	0.633333	4.24793	0.0308324	BCL2L2	XP_007989045.1 PREDICTED: bcl-2-like protein 2 isoform X2 [Chlorocebus sabaeus]
XM_025294525.1	0.0333333	2.48	6.21723	0.039503	VNN1	PREDICTED: pantetheinase isoform X1 [Bubalus bubalis]
XM_025278880.1	0.0333333	1.05	4.97728	0.0339891	pol	PREDICTED: LOW QUALITY PROTEIN: endogenous retrovirus group K member 18 Pol protein-like [Alligator mississippiensis]
TCONS_00127120	0.0333333	1.00333	4.91169	0.0171511	POSTN	XP_006066044.1 PREDICTED: periostin isoform X8 [Bubalus bubalis]
XM_006065982.2	0.0333333	1.00333	4.91169	0.0171476	POSTN	PREDICTED: periostin isoform X1 [Bubalus bubalis]
TCONS_00151426	0.0333333	0.703333	4.39917	0.000299227	MYO18B	XP_006055636.1 PREDICTED: unconventional myosin-XVIIIb isoform X1 [Bubalus bubalis]
XM_025267427.1	0.0333333	0.703333	4.39917	0.000299547	MYO18B	PREDICTED: unconventional myosin-XVIIIb isoform X1 [Bubalus bubalis]
TCONS_00086648	0.0333333	0.626667	4.23266	0.000832566	CDK6	XP_005906335.1 PREDICTED: cyclin-dependent kinase 6 [Bos mutus]
TCONS_00130434	0.0333333	0.54	4.01792	0.028098	ZMYND8	XP_006050053.1 PREDICTED: protein kinase C-binding protein 1-like isoform X20 [Bubalus bubalis]
XM_006049991.2	0.0333333	0.54	4.01792	0.0280983	ZMYND8	PREDICTED: protein kinase C-binding protein 1-like isoform X1 [Bubalus bubalis]
TCONS_00123036	0.0333333	0.476667	3.83794	0.0323355	-	XP_012770481.1 hypothetical protein, conserved [Babesia bigemina]
TCONS_00139558	0.0333333	0.001	-5.05889	0.0233624	CSMD3	ELR62134.1 CUB and sushi domain-containing protein 3, partial [Bos mutus]
TCONS_00176706	0.03	2.06333	6.10387	0.00265904	PRKCD	XP_006050317.1 PREDICTED: protein kinase C delta type isoform X1 [Bubalus bubalis]
TCONS_00059397	0.03	1.72667	5.84688	0.000153551	Ajap1	NP_001193744.1 adherens junction-associated protein 1 precursor [Bos taurus]
XM_006059281.2	0.03	1.03667	5.11085	0.00634819	SGK1	PREDICTED: serine/threonine-protein kinase Sgk1 isoform X1 [Bubalus bubalis]
TCONS_00101093	0.03	1.03667	5.11085	0.00634913	SGK1	XP_005211023.1 PREDICTED: serine/threonine-protein kinase Sgk1 isoform X2 [Bos taurus]
XM_025288478.1	0.03	0.926667	4.94902	0.0247441	LRRC7	PREDICTED: leucine-rich repeat-containing protein 7 isoform X1 [Bos taurus]
TCONS_00190753	0.03	0.906667	4.91754	0.0407142	Msln	XP_006049964.1 PREDICTED: mesothelin isoform X1 [Bubalus bubalis]
XM_006049902.2	0.03	0.906667	4.91754	0.0407108	MSLN	PREDICTED: mesothelin isoform X1 [Bubalus bubalis]
TCONS_00048042	0.03	0.84	4.80735	0.0418257	MDM2	XP_006043019.1 PREDICTED: E3 ubiquitin-protein ligase Mdm2 isoform X1 [Bubalus bubalis]
XM_025283938.1	0.03	0.84	4.80735	0.0418252	MDM2	PREDICTED: E3 ubiquitin-protein ligase Mdm2 isoform X1 [Bubalus bubalis]
TCONS_00168619	0.03	0.543333	4.1788	0.018053	CHRNA3	XP_006044452.1 PREDICTED: neuronal acetylcholine receptor subunit alpha-3 [Bubalus bubalis]
XM_006044390.2	0.03	0.543333	4.1788	0.0180527	CHRNA3	PREDICTED: neuronal acetylcholine receptor subunit alpha-3 [Bubalus bubalis]
TCONS_00073797	0.03	0.5	4.05889	0.0337849	LRRC7	XP_010801759.1 PREDICTED: leucine-rich repeat-containing protein 7 isoform X1 [Bos taurus]
XM_025288479.1	0.03	0.5	4.05889	0.033785	LRRC7	PREDICTED: leucine-rich repeat-containing protein 7 isoform X1 [Bos taurus]
TCONS_00134604	0.03	0.486667	4.0199	0.0392773	Abi1	EDL08144.1 abl-interactor 1, isoform CRA_b, partial [Mus musculus]
XM_006063172.2	0.03	0.486667	4.0199	0.0392808	ABI1	PREDICTED: abl interactor 1 isoform X1 [Bubalus bubalis]
XM_025289483.1	0.03	0.34	3.5025	0.0395854	HIVEP3	PREDICTED: transcription factor HIVEP3 isoform X1 [Bubalus bubalis]
TCONS_00006017	0.03	0.18	2.58496	0.0479486	KALRN	XP_006078597.1 PREDICTED: kalirin isoform X1 [Bubalus bubalis]
TCONS_00038741	0.0266667	1.60333	5.90989	0.00446317	ABR	XP_011998004.1 PREDICTED: active breakpoint cluster region-related protein isoform X4 [Ovis aries musimon]
TCONS_00072064	0.0266667	1.19667	5.48784	0.00181825	DDR2	XP_006076069.1 PREDICTED: discoidin domain-containing receptor 2 isoform X3 [Bubalus bubalis]
TCONS_00086646	0.0266667	1.14	5.41785	6.09627e-07	CDK6	XP_005906335.1 PREDICTED: cyclin-dependent kinase 6 [Bos mutus]
TCONS_00068756	0.0266667	0.91	5.09276	0.0152164	GPR161	XP_006051700.1 PREDICTED: G protein-coupled receptor 161-like isoform X1 [Bubalus bubalis]
TCONS_00134374	0.0266667	0.833333	4.96578	0.00105791	HSPA14	XP_006066068.1 PREDICTED: heat shock 70 kDa protein 14 isoform X1 [Bubalus bubalis]
XM_006066006.2	0.0266667	0.833333	4.96578	0.00105746	HSPA14	PREDICTED: heat shock 70 kDa protein 14 isoform X1 [Bubalus bubalis]
TCONS_00161239	0.0266667	0.76	4.83289	0.0250363	B3GNT8	XP_006052116.1 PREDICTED: UDP-GlcNAc:betaGal beta-1,3-N-acetylglucosaminyltransferase 8 isoform X1 [Bubalus bubalis]
XM_006052055.2	0.0266667	0.76	4.83289	0.0250321	B3GNT8	PREDICTED: UDP-GlcNAc:betaGal beta-1,3-N-acetylglucosaminyltransferase 8 isoform X1 [Bubalus bubalis]
TCONS_00049032	0.0266667	0.58	4.44294	0.0124363	Ppfia2	BAH11792.1 unnamed protein product [Homo sapiens]
TCONS_00062062	0.0266667	0.47	4.13955	0.0278776	KCNH1	XP_006069724.1 PREDICTED: potassium voltage-gated channel subfamily H member 1 isoform X1 [Bubalus bubalis]
TCONS_00157249	0.0266667	0.433333	4.02237	0.0247499	ZNF469	XP_006043228.1 PREDICTED: LOW QUALITY PROTEIN: zinc finger protein 469 [Bubalus bubalis]
XM_025268518.1	0.0266667	0.433333	4.02237	0.0247497	ZNF469	PREDICTED: LOW QUALITY PROTEIN: zinc finger protein 469 [Bubalus bubalis]
TCONS_00007637	0.0266667	0.22	3.04439	0.0429395	THRB	XP_006074168.1 PREDICTED: thyroid hormone receptor beta isoform X2 [Bubalus bubalis]
XM_025273258.1	0.0266667	0.22	3.04439	0.0429328	THRB	PREDICTED: thyroid hormone receptor beta isoform X1 [Bubalus bubalis]
TCONS_00194177	0.0266667	0.19	2.83289	0.0491263	LANCL3	XP_012021978.1 PREDICTED: lanC-like protein 3 isoform X2 [Ovis aries musimon]
XM_006066431.2	0.0266667	0.19	2.83289	0.0491343	LANCL3	lanC-like protein 3 [Bos taurus]
TCONS_00019814	0.0233333	0.993333	5.41181	0.0034144	MAP2	XP_006073230.1 PREDICTED: microtubule-associated protein 2 isoform X12 [Bubalus bubalis]
TCONS_00037419	0.0233333	0.656667	4.8147	0.00337368	TLK2	AAH44925.2 TLK2 protein, partial [Homo sapiens]
XM_025279892.1	0.0233333	0.656667	4.8147	0.00337392	TLK2	serine/threonine-protein kinase tousled-like 2 [Bos taurus]
XM_025273844.1	0.0233333	0.636667	4.77007	0.0187215	FAM196A	PREDICTED: protein FAM196A [Bos mutus]
TCONS_00098339	0.0233333	0.513333	4.45943	0.0423645	ADGRL2	XP_006066596.1 PREDICTED: latrophilin-1 isoform X1 [Bubalus bubalis]
XM_006069663.2	0.0233333	0.51	4.45003	0.0308124	KCNH1	PREDICTED: potassium voltage-gated channel subfamily H member 1 isoform X1 [Bubalus bubalis]
TCONS_00139005	0.0233333	0.48	4.36257	0.0179271	-	ELR59675.1 hypothetical protein M91_14827, partial [Bos mutus]
TCONS_00048690	0.02	0.633333	4.98489	0.0176613	PDE1B	XP_006203164.1 PREDICTED: calcium/calmodulin-dependent 3',5'-cyclic nucleotide phosphodiesterase 1B isoform X2 [Vicugna pacos]
XM_006063694.2	0.02	0.633333	4.98489	0.0176526	PDE1B	PREDICTED: calcium/calmodulin-dependent 3',5'-cyclic nucleotide phosphodiesterase 1B isoform X1 [Bos taurus]
TCONS_00182825	0.02	0.243333	3.60486	0.031352	Lcorl	XP_006061237.1 PREDICTED: uncharacterized protein C10orf12-like isoform X1 [Bubalus bubalis]
TCONS_00149717	0.0166667	2.04667	6.94017	0.00127576	LIF	NP_001277854.1 leukemia inhibitory factor precursor [Bubalus bubalis]
TCONS_00108809	0.0166667	0.526667	4.98185	0.0274781	VCPKMT	XP_006063210.1 PREDICTED: protein-lysine methyltransferase METTL21D isoform X2 [Bubalus bubalis]
TCONS_00047071	0.0166667	0.406667	4.60881	0.0135348	PPFIBP1	XP_006079606.1 PREDICTED: liprin-beta-1 isoform X2 [Bubalus bubalis]
XM_025283427.1	0.0166667	0.406667	4.60881	0.0135375	PPFIBP1	PREDICTED: liprin-beta-1 isoform X1 [Bos taurus]
TCONS_00111585	0.0166667	0.39	4.54844	0.0141454	DUOX2	XP_006076375.1 PREDICTED: dual oxidase 2 isoform X2 [Bubalus bubalis]
TCONS_00007586	0.0166667	0.343333	4.36457	0.0237456	GALNT15	NP_001180111.1 polypeptide N-acetylgalactosaminyltransferase 15 precursor [Bos taurus]
XM_025294189.1	0.0166667	0.343333	4.36457	0.023742	GALNT15	TPA: UDP-N-acetyl-alpha-D-galactosamine:polypeptide N-acetylgalactosaminyltransferase-like 2 [Bos taurus]
XM_025286729.1	0.0166667	0.19	3.51096	0.0452043	SPTBN2	PREDICTED: spectrin beta chain, non-erythrocytic 2 isoform X2 [Capra hircus]
TCONS_00069381	0.0133333	4.96	8.53916	0.00020462	S100A4	XP_011783512.1 PREDICTED: protein S100-A4 isoform X1 [Colobus angolensis palliatus]
XM_006048266.2	0.0133333	2.96333	7.79604	0.00223343	calm1	PREDICTED: calmodulin-like [Bubalus bubalis]
TCONS_00005793	0.0133333	1.58667	6.89482	0.0103027	PHLDB2	XP_010851030.1 PREDICTED: pleckstrin homology-like domain family B member 2 isoform X1 [Bison bison bison]
NM_001290910.1	0.0133333	0.953333	6.15987	0.00498561	-	PREDICTED: uterine milk protein-like isoform X1 [Bubalus bubalis]
TCONS_00146026	0.0133333	0.85	5.99435	0.0017144	Atg16l2	XP_006064750.1 PREDICTED: autophagy-related protein 16-2 isoform X1 [Bubalus bubalis]
XM_025284112.1	0.0133333	0.683333	5.67948	0.0452802	FNDC3B	PREDICTED: fibronectin type III domain-containing protein 3B isoform X1 [Bubalus bubalis]
TCONS_00046564	0.0133333	0.58	5.44294	0.0413592	ENO2	ELR47810.1 Gamma-enolase, partial [Bos mutus]
XM_006065850.2	0.0133333	0.58	5.44294	0.0413623	ENO2	gamma-enolase [Bos taurus]
TCONS_00033754	0.0133333	0.576667	5.43463	0.0249296	TBX2	XP_006065573.1 PREDICTED: T-box transcription factor TBX2 [Bubalus bubalis]
TCONS_00119179	0.0133333	0.573333	5.42626	0.0161919	DAB2IP	DAA24423.1 TPA: disabled homolog 2 interacting protein [Bos taurus]
TCONS_00131147	0.0133333	0.57	5.41785	0.0292085	Cstf1	XP_004014498.1 PREDICTED: cleavage stimulation factor subunit 1 isoform X1 [Ovis aries]
TCONS_00195245	0.0133333	0.28	4.39232	0.0436419	Drp2	XP_011963074.1 PREDICTED: dystrophin-related protein 2 [Ovis aries]
TCONS_00064561	0.0133333	0.256667	4.26679	0.0317838	CDC42BPG	XP_006056579.1 PREDICTED: serine/threonine-protein kinase MRCK gamma [Bubalus bubalis]
XR_003106277.1	0.0133333	0.213333	4	0.0385846	-	-
TCONS_00037442	0.0133333	0.203333	3.93074	0.0456227	EFCAB13	XP_014954329.1 PREDICTED: EF-hand calcium-binding domain-containing protein 13 isoform X1 [Ovis aries]
TCONS_00086649	0.01	4.06	8.66534	2.9979e-12	CDK6	XP_005906335.1 PREDICTED: cyclin-dependent kinase 6 [Bos mutus]
TCONS_00097669	0.01	3.06333	8.25896	0.00187268	P4HA2	XP_010861896.1 PREDICTED: prolyl 4-hydroxylase subunit alpha-2 isoform X3 [Bison bison bison]
XM_025293074.1	0.01	3.06333	8.25896	0.00187168	P4HA2	PREDICTED: prolyl 4-hydroxylase subunit alpha-2 isoform X3 [Bison bison bison]
TCONS_00019290	0.01	2.68667	8.06967	0.000739921	Ddx18	XP_006066698.1 PREDICTED: ATP-dependent RNA helicase DDX18 [Bubalus bubalis]
TCONS_00060770	0.01	1.52667	7.25424	0.000607961	INTS4	XP_006077450.1 PREDICTED: integrator complex subunit 4 [Bubalus bubalis]
TCONS_00176540	0.01	0.843333	6.39803	0.0193826	RPP14	XP_012494314.1 PREDICTED: ribonuclease P protein subunit p14 isoform X1 [Propithecus coquereli]
XR_003103463.1	0.01	0.536667	5.74595	0.0234549	-	-
XM_025279546.1	0.01	0.533333	5.73697	0.0305194	CRCP	PREDICTED: DNA-directed RNA polymerase III subunit RPC9-like [Bubalus bubalis]
TCONS_00151362	0.01	0.456667	5.51307	0.0194011	Ewsr1	XP_016794359.1 PREDICTED: RNA-binding protein EWS isoform X9 [Pan troglodytes]
XM_025267400.1	0.01	0.456667	5.51307	0.0193971	EWSR1	PREDICTED: RNA-binding protein EWS isoform X1 [Bos taurus]
TCONS_00164263	0.01	0.41	5.35755	0.0126207	CDH12	XP_005968049.1 PREDICTED: cadherin-12-like isoform X1 [Pantholops hodgsonii]
TCONS_00151363	0.01	0.41	5.35755	0.0139999	EWSR1	XP_008962617.1 PREDICTED: RNA-binding protein EWS isoform X7 [Pan paniscus]
XM_025267399.1	0.01	0.41	5.35755	0.0140025	EWSR1	PREDICTED: RNA-binding protein EWS isoform X1 [Bos taurus]
TCONS_00036232	0.01	0.403333	5.3339	0.0141432	ZNF462	XP_010806518.1 PREDICTED: zinc finger protein 462 isoform X1 [Bos taurus]
XM_025282181.1	0.01	0.403333	5.3339	0.0141401	ZNF462	PREDICTED: zinc finger protein 462 isoform X1 [Bos taurus]
TCONS_00080256	0.01	0.373333	5.22239	0.00435576	Kiaa1211	XP_006058403.1 PREDICTED: uncharacterized protein KIAA1211 homolog isoform X1 [Bubalus bubalis]
XM_025290028.1	0.01	0.373333	5.22239	0.0043544	PF14_0175	KIAA1211 protein [Homo sapiens]
TCONS_00188464	0.01	0.356667	5.1565	0.0383439	TMC7	XP_002698061.3 PREDICTED: transmembrane channel-like protein 7 [Bos taurus]
XM_006073936.2	0.01	0.356667	5.1565	0.0383531	TMC7	PREDICTED: transmembrane channel-like protein 7 isoform X1 [Bubalus bubalis]
TCONS_00094836	0.01	0.346667	5.11548	0.0188892	ZNF177	XP_014334088.1 PREDICTED: zinc finger protein 333-like [Bos mutus]
TCONS_00137575	0.01	0.346667	5.11548	0.0134059	Rims2	XP_011990366.1 PREDICTED: regulating synaptic membrane exocytosis protein 2 isoform X4 [Ovis aries musimon]
XM_025265132.1	0.01	0.346667	5.11548	0.01341	Rims2	PREDICTED: regulating synaptic membrane exocytosis protein 2 isoform X56 [Ovis aries musimon]
TCONS_00194972	0.01	0.263333	4.71882	0.0242808	ZNF711	XP_006065080.1 PREDICTED: zinc finger protein 711 isoform X1 [Bubalus bubalis]
XM_025275993.1	0.01	0.263333	4.71882	0.024287	ZNF711	PREDICTED: zinc finger protein 711 isoform X1 [Bos mutus]
TCONS_00122978	0.01	0.236667	4.56478	0.0136216	CACNA1B	NP_777057.1 voltage-dependent N-type calcium channel subunit alpha-1B [Bos taurus]
XM_025262075.1	0.01	0.236667	4.56478	0.0136212	CACNA1B	voltage-dependent N-type calcium channel subunit alpha-1B [Bos taurus]
TCONS_00121929	0.00666667	1.73667	8.02514	2.75785e-05	KCNK3	XP_002691504.1 PREDICTED: potassium channel subfamily K member 3 [Bos taurus]
TCONS_00020018	0.00666667	1.32	7.62936	0.0104126	STK16	XP_006059051.1 PREDICTED: serine/threonine-protein kinase 16 isoform X1 [Bubalus bubalis]
XM_025275228.1	0.00666667	1.01333	7.24793	0.00259108	CLEC16A	PREDICTED: protein CLEC16A [Bos mutus]
TCONS_00103389	0.00666667	0.746667	6.80735	0.0190281	SRSF12	NP_001182527.1 serine/arginine-rich splicing factor 12 [Sus scrofa]
TCONS_00097783	0.00666667	0.633333	6.56986	0.00843244	PIP5K1C	XP_006047952.1 PREDICTED: phosphatidylinositol 4-phosphate 5-kinase type-1 gamma isoform X4 [Bubalus bubalis]
TCONS_00073791	0.00666667	0.45	6.07682	0.000857014	LRRC7	XP_005204537.1 PREDICTED: leucine-rich repeat-containing protein 7 isoform X6 [Bos taurus]
XM_025288484.1	0.00666667	0.45	6.07682	0.000856892	LRRC7	PREDICTED: leucine-rich repeat-containing protein 7 isoform X1 [Bos taurus]
XM_006079577.2	0.00666667	0.406667	5.93074	0.0384331	Pqlc1	PREDICTED: PQ-loop repeat-containing protein 1 isoform X1 [Bubalus bubalis]
XM_025293550.1	0.00666667	0.36	5.75489	0.028151	DNMT1	PREDICTED: DNA (cytosine-5)-methyltransferase 1 isoform X1 [Bos taurus]
TCONS_00164035	0.00666667	0.34	5.67243	0.0147951	C5orf42	XP_019838603.1 PREDICTED: protein JBTS17 isoform X1 [Bos indicus]
XM_025270598.1	0.00666667	0.34	5.67243	0.0147971	C5orf42	PREDICTED: protein JBTS17 isoform X5 [Bos indicus]
XM_025280334.1	0.00666667	0.3	5.49185	0.0251899	SPATA20	PREDICTED: spermatogenesis-associated protein 20 isoform X2 [Bubalus bubalis]
XM_006043984.2	0.00666667	0.273333	5.35755	0.0126198	ADRB1	PREDICTED: beta-1 adrenergic receptor isoform X2 [Ovis aries musimon]
TCONS_00151425	0.00666667	0.27	5.33985	0.00128891	MYO18B	XP_006055636.1 PREDICTED: unconventional myosin-XVIIIb isoform X1 [Bubalus bubalis]
XM_025267428.1	0.00666667	0.27	5.33985	0.00128902	MYO18B	PREDICTED: unconventional myosin-XVIIIb isoform X1 [Bubalus bubalis]
TCONS_00109445	0.00666667	0.226667	5.08746	0.00922588	Myo9a	XP_006056978.1 PREDICTED: unconventional myosin-IXa isoform X2 [Bubalus bubalis]
XM_006056916.2	0.00666667	0.226667	5.08746	0.00922626	Myo9a	PREDICTED: unconventional myosin-IXa isoform X1 [Bubalus bubalis]
TCONS_00143588	0.00666667	0.223333	5.06609	0.041685	-	CAA10770.1 reverse transcriptase-like [Bos taurus]
XM_025287532.1	0.00666667	0.216667	5.02237	0.0490216	PEX19	PREDICTED: peroxisomal biogenesis factor 19 isoform X1 [Bubalus bubalis]
TCONS_00019047	0.00666667	0.16	4.58496	0.0294984	NR4A2	XP_014965619.1 PREDICTED: nuclear receptor subfamily 4 group A member 2 isoform X2 [Macaca mulatta]
TCONS_00006283	0.00333333	1.20333	8.49586	0.00415741	BCL6	XP_006069029.1 PREDICTED: B-cell lymphoma 6 protein isoform X1 [Bubalus bubalis]
XM_025263341.1	0.00333333	7.52667	11.1408	9.68532e-07	Elmo2	PREDICTED: engulfment and cell motility protein 2 isoform X3 [Bubalus bubalis]
XM_025282373.1	0.00333333	4.52667	10.4073	3.64944e-09	ADI1	PREDICTED: 1,2-dihydroxy-3-keto-5-methylthiopentene dioxygenase [Capra hircus]
TCONS_00189029	0.00333333	2.89333	9.76155	0.000283429	CCSMST1	XP_006043821.1 PREDICTED: protein CCSMST1 [Bubalus bubalis]
TCONS_00125647	0.00333333	2.37333	9.47573	3.57583e-05	Cab39l	XP_006063645.1 PREDICTED: calcium-binding protein 39-like isoform X1 [Bubalus bubalis]
TCONS_00086248	0.00333333	1.38667	8.70044	0.00401666	REPIN1	XP_014963742.1 PREDICTED: replication initiator 1 isoform X6 [Ovis aries musimon]
TCONS_00175776	0.00333333	1.06667	8.32193	1.04904e-06	XIRP1	XP_006067415.1 PREDICTED: xin actin-binding repeat-containing protein 1 isoform X1 [Bubalus bubalis]
XM_006067353.2	0.00333333	1.06667	8.32193	1.04906e-06	XIRP1	PREDICTED: xin actin-binding repeat-containing protein 1 isoform X1 [Bubalus bubalis]
TCONS_00039546	0.00333333	0.923333	8.11374	4.98241e-05	FZD3	NP_001179893.1 frizzled-3 precursor [Bos taurus]
XM_006060699.2	0.00333333	0.803333	7.91289	0.00158666	ITGB3	PREDICTED: integrin beta-3 isoform X2 [Ovis aries musimon]
TCONS_00167786	0.00333333	0.693333	7.70044	5.03686e-05	SYNE3	XP_006065104.1 PREDICTED: nesprin-3 isoform X2 [Bubalus bubalis]
TCONS_00080921	0.00333333	0.673333	7.65821	0.000756747	SYNPO2	XP_006065151.1 PREDICTED: synaptopodin-2 isoform X2 [Bubalus bubalis]
TCONS_00173552	0.00333333	0.58	7.44294	0.00290086	TRAK1	XP_012004499.1 PREDICTED: trafficking kinesin-binding protein 1 isoform X7 [Ovis aries musimon]
XM_025272068.1	0.00333333	0.58	7.44294	0.00290101	TRAK1	PREDICTED: trafficking kinesin-binding protein 1 isoform X1 [Capra hircus]
XM_006070533.2	0.00333333	0.536667	7.33092	0.00661545	Sh2b1	PREDICTED: SH2B adapter protein 1 isoform X1 [Bubalus bubalis]
XR_328718.2	0.00333333	0.47	7.13955	0.034517	-	-
XM_025267167.1	0.00333333	0.433333	7.02237	0.0275634	DGCR2	PREDICTED: integral membrane protein DGCR2/IDD, partial [Bubalus bubalis]
XM_006060642.2	0.00333333	0.383333	6.84549	0.0147508	HERC2	PREDICTED: E3 ubiquitin-protein ligase HERC2-like isoform X1 [Bubalus bubalis]
XM_025275124.1	0.00333333	0.37	6.79442	0.00232358	SDK1	PREDICTED: protein sidekick-1 [Bos indicus]
XM_025277153.1	0.00333333	0.26	6.2854	0.00686049	ZNF81	PREDICTED: zinc finger protein 81 [Bos taurus]
XM_025264695.1	0.00333333	0.253333	6.24793	0.00134854	celf2	PREDICTED: CUGBP Elav-like family member 2 isoform X4 [Oryctolagus cuniculus]
TCONS_00157968	0.00333333	0.243333	6.18982	0.0394608	Nfat5	XP_006047671.1 PREDICTED: nuclear factor of activated T-cells 5 isoform X1 [Bubalus bubalis]
XM_025268955.1	0.00333333	0.243333	6.18982	0.0394599	NFAT5	PREDICTED: nuclear factor of activated T-cells 5 isoform X1 [Bubalus bubalis]
TCONS_00070792	0.00333333	0.22	6.04439	0.02619	-	-
XM_006055930.2	0.00333333	0.22	6.04439	0.026188	DOCK7	PREDICTED: dedicator of cytokinesis protein 7 isoform X1 [Bubalus bubalis]
XM_025285313.1	0.00333333	0.21	5.97728	0.028972	NEK7	PREDICTED: serine/threonine-protein kinase Nek7 isoform X1 [Equus przewalskii]
TCONS_00138841	0.00333333	0.183333	5.78136	0.0489926	ADGRB2	XP_010810156.1 PREDICTED: brain-specific angiogenesis inhibitor 1 isoform X1 [Bos taurus]
XM_025264832.1	0.00333333	0.183333	5.78136	0.0490028	Bai1	PREDICTED: brain-specific angiogenesis inhibitor 1 isoform X1 [Bos taurus]
TCONS_00081308	0.00333333	0.183333	5.78136	0.0325133	BANK1	XP_006071030.1 PREDICTED: B-cell scaffold protein with ankyrin repeats isoform X2 [Bubalus bubalis]
XM_006070968.2	0.00333333	0.183333	5.78136	0.0325108	BANK1	PREDICTED: B-cell scaffold protein with ankyrin repeats isoform X1 [Bubalus bubalis]
TCONS_00108254	0.00333333	0.15	5.49185	0.0313512	TMOD3	XP_010837784.1 PREDICTED: tropomodulin-3 isoform X2 [Bison bison bison]
TCONS_00006284	0.001	0.516667	9.01309	0.0127758	BCL6	XP_011816989.1 PREDICTED: B-cell lymphoma 6 protein isoform X1 [Colobus angolensis palliatus]
XM_025285185.1	0.001	0.18	7.49185	0.0226295	AKT3	PREDICTED: RAC-gamma serine/threonine-protein kinase isoform X1 [Chinchilla lanigera]
TCONS_00063257	0.001	0.18	7.49185	0.0226309	AKT3	XP_014415483.1 PREDICTED: RAC-gamma serine/threonine-protein kinase isoform X3 [Camelus ferus]
TCONS_00094791	0.001	10.4733	13.3544	0.000314029	CDC37	XP_006068405.1 PREDICTED: hsp90 co-chaperone Cdc37 [Bubalus bubalis]
TCONS_00059070	0.001	8.71	13.0885	3.81901e-07	TOR1AIP2	XP_017819888.1 PREDICTED: torsin-1A-interacting protein 2-like, partial [Callithrix jacchus]
TCONS_00046515	0.001	6.87667	12.7475	0.00100368	CD9	XP_006065839.1 PREDICTED: CD9 antigen [Bubalus bubalis]
TCONS_00173289	0.001	6.73667	12.7178	8.07105e-18	Pdcd6ip	XP_006076125.1 PREDICTED: programmed cell death 6-interacting protein isoform X1 [Bubalus bubalis]
TCONS_00180670	0.001	6.12333	12.5801	1.28902e-05	-	XP_005224258.1 PREDICTED: myosin regulatory light polypeptide 9 isoform X2 [Bos taurus]
XM_006071851.2	0.001	6.12333	12.5801	1.28808e-05	MYL9	PREDICTED: myosin regulatory light polypeptide 9 isoform X2 [Bos taurus]
TCONS_00063054	0.001	5.85333	12.515	5.50524e-07	CLSTN1	XP_017915869.1 PREDICTED: calsyntenin-1 isoform X1 [Capra hircus]
XM_006058239.2	0.001	5.29	12.3691	2.37603e-11	NGRN	PREDICTED: neugrin-like [Bubalus bubalis]
XM_006056949.2	0.001	4.81	12.2318	0.0077677	Rpl39	PREDICTED: 60S ribosomal protein L39 [Heterocephalus glaber]
TCONS_00164935	0.001	4.76667	12.2188	0.000575444	CARTPT	XP_006078252.1 PREDICTED: cocaine- and amphetamine-regulated transcript protein [Bubalus bubalis]
TCONS_00023349	0.001	4.58	12.1611	0.00133062	PSMD14	ELK04644.1 26S proteasome non-ATPase regulatory subunit 14 [Pteropus alecto]
TCONS_00126767	0.001	4.56	12.1548	6.55906e-06	M142.8	XP_006073296.1 PREDICTED: N(6)-adenine-specific DNA methyltransferase 2 [Bubalus bubalis]
XM_025281260.1	0.001	4.33667	12.0824	4.24982e-06	COIL	PREDICTED: coilin [Bubalus bubalis]
XM_006079210.2	0.001	4.25	12.0532	0.000431488	TYMS	PREDICTED: thymidylate synthase [Bubalus bubalis]
TCONS_00022775	0.001	4	11.9658	8.00621e-05	DST	XP_006072931.1 PREDICTED: dystonin isoform X4 [Bubalus bubalis]
TCONS_00132799	0.001	3.91667	11.9354	0.00363211	Dbndd2	XP_006077694.1 PREDICTED: dysbindin domain-containing protein 2 isoform X1 [Bubalus bubalis]
TCONS_00053874	0.001	3.84667	11.9094	0.00148357	MRPL42	XP_006070284.1 PREDICTED: 39S ribosomal protein L42, mitochondrial isoform X1 [Bubalus bubalis]
TCONS_00096900	0.001	3.60333	11.8151	0.000795961	TGFBI	XP_006078351.1 PREDICTED: transforming growth factor-beta-induced protein ig-h3 [Bubalus bubalis]
XM_025287596.1	0.001	3.25333	11.6677	0.00016568	Slamf8	PREDICTED: SLAM family member 8-like isoform X1 [Bubalus bubalis]
TCONS_00020358	0.001	3.19667	11.6424	0.00952432	AK2	XP_006054731.1 PREDICTED: adenylate kinase 2, mitochondrial isoform X2 [Bubalus bubalis]
TCONS_00073901	0.001	3.07667	11.5872	5.84741e-07	AK4	XP_006058980.1 PREDICTED: adenylate kinase 4, mitochondrial [Bubalus bubalis]
TCONS_00113264	0.001	3.06	11.5793	0.00104301	HACD3	XP_006050264.1 PREDICTED: very-long-chain (3R)-3-hydroxyacyl-[acyl-carrier protein] dehydratase 3 [Bubalus bubalis]
TCONS_00132701	0.001	3.02667	11.5635	0.000747793	CSE1L	XP_004014673.2 PREDICTED: exportin-2 isoform X1 [Ovis aries]
TCONS_00194944	0.001	2.98667	11.5443	0.000137191	SH3BGRL	XP_004407393.1 PREDICTED: SH3 domain-binding glutamic acid-rich-like protein [Odobenus rosmarus divergens]
TCONS_00086710	0.001	2.97333	11.5379	0.000130941	ASNS	XP_006074638.1 PREDICTED: asparagine synthetase [glutamine-hydrolyzing]-like isoform X1 [Bubalus bubalis]
XM_025291995.1	0.001	2.93333	11.5183	9.02455e-07	CDCA7L	PREDICTED: cell division cycle-associated 7-like protein isoform X1 [Bos indicus]
TCONS_00037322	0.001	2.79333	11.4478	4.69076e-06	WDR45B	XP_005407245.1 PREDICTED: WD repeat domain phosphoinositide-interacting protein 3 [Chinchilla lanigera]
XM_025272567.1	0.001	2.74333	11.4217	0.00144277	RBM5	PREDICTED: RNA-binding protein 5 [Bubalus bubalis]
XR_328185.2	0.001	2.72	11.4094	1.77585e-05	-	-
XM_006057960.2	0.001	2.63667	11.3645	3.99289e-05	ISYNA1	PREDICTED: inositol-3-phosphate synthase 1 [Bubalus bubalis]
XM_025285244.1	0.001	2.63	11.3608	8.81681e-05	RNPEP	PREDICTED: LOW QUALITY PROTEIN: aminopeptidase B, partial [Bubalus bubalis]
TCONS_00004207	0.001	2.59333	11.3406	0.00382272	TUSC3	XP_005891019.1 PREDICTED: tumor suppressor candidate 3 isoform X2 [Bos mutus]
XM_025281172.1	0.001	2.59	11.3387	5.68043e-06	CLTC	PREDICTED: clathrin heavy chain 1 isoform X1 [Bubalus bubalis]
TCONS_00079671	0.001	2.59	11.3387	0.00302844	Htra3	XP_006075913.1 PREDICTED: serine protease HTRA3 [Bubalus bubalis]
TCONS_00111338	0.001	2.43333	11.2487	0.0120039	PSMA3	XP_004010730.1 PREDICTED: proteasome subunit alpha type-3 [Ovis aries]
TCONS_00021280	0.001	2.38	11.2167	0.00216857	TXNDC5	XP_006044831.1 PREDICTED: thioredoxin domain-containing protein 5 isoform X1 [Bubalus bubalis]
TCONS_00156867	0.001	2.29667	11.1653	1.97108e-13	MON1B	XP_006055388.1 PREDICTED: vacuolar fusion protein MON1 homolog B isoform X1 [Bubalus bubalis]
TCONS_00138352	0.001	2.20667	11.1077	0.00217433	ATP6V1H	XP_006077050.1 PREDICTED: V-type proton ATPase subunit H isoform X1 [Bubalus bubalis]
XM_006046712.2	0.001	2.14333	11.0656	0.00398575	HNRNPM	PREDICTED: heterogeneous nuclear ribonucleoprotein M isoform X1 [Camelus bactrianus]
XR_003104839.1	0.001	2.12	11.0498	7.0574e-05	-	-
XM_006075537.2	0.001	2.10333	11.0385	0.00195844	TSPAN17	PREDICTED: tetraspanin-17 isoform X1 [Bubalus bubalis]
TCONS_00034163	0.001	2.09	11.0293	0.00119009	TOPORS	XP_006060330.1 PREDICTED: E3 ubiquitin-protein ligase Topors isoform X2 [Bubalus bubalis]
XM_006064787.2	0.001	2.05333	11.0038	0.00144202	PELI1	Protein pellino-like protein 1, partial [Bos mutus]
TCONS_00121795	0.001	2.01333	10.9754	6.0555e-05	PPP1CB	NP_002700.1 serine/threonine-protein phosphatase PP1-beta catalytic subunit isoform 1 [Homo sapiens]
XR_003110632.1	0.001	1.97667	10.9489	0.00253474	-	-
XM_025292485.1	0.001	1.96667	10.9415	0.000430402	TRAPPC10	trafficking protein particle complex subunit 10 [Bos taurus]
TCONS_00150796	0.001	1.95	10.9293	0.000275089	Abce1	XP_005327610.1 PREDICTED: ATP-binding cassette sub-family E member 1 [Ictidomys tridecemlineatus]
XM_025268115.1	0.001	1.95	10.9293	0.000275096	Abce1	ATP-binding cassette sub-family E member 1 [Bos taurus]
TCONS_00048448	0.001	1.94	10.9218	2.48327e-05	LARP4	XP_006052681.1 PREDICTED: la-related protein 4 isoform X1 [Bubalus bubalis]
XM_025284147.1	0.001	1.94	10.9218	2.48349e-05	LARP4	PREDICTED: la-related protein 4 isoform X1 [Bubalus bubalis]
XM_006041648.2	0.001	1.93	10.9144	0.00235251	STRADA	PREDICTED: STE20-related kinase adapter protein alpha isoform X1 [Bubalus bubalis]
NM_001290838.1	0.001	1.93	10.9144	0.00464409	CD36	PREDICTED: platelet glycoprotein 4-like isoform X1 [Bubalus bubalis]
TCONS_00084628	0.001	1.92	10.9069	8.10046e-06	HBP1	XP_006068521.1 PREDICTED: HMG box-containing protein 1 [Bubalus bubalis]
XM_025292026.1	0.001	1.92	10.9069	8.1069e-06	HBP1	PREDICTED: HMG box-containing protein 1 [Bubalus bubalis]
XM_006077079.2	0.001	1.83333	10.8403	0.00979466	DDIT4	DNA damage-inducible transcript 4 protein [Bos taurus]
TCONS_00109416	0.001	1.83	10.8376	0.0046438	HEXA	NP_001068632.1 beta-hexosaminidase subunit alpha precursor [Bos taurus]
TCONS_00180663	0.001	1.82	10.8297	0.00452188	MYL12B	XP_010335879.1 PREDICTED: calcium-binding protein 1-like [Saimiri boliviensis boliviensis]
TCONS_00035296	0.001	1.81	10.8218	0.000715159	INVS	NP_001071451.1 inversin [Bos taurus]
TCONS_00101115	0.001	1.81	10.8218	0.00251087	VNN1	XP_006059363.1 PREDICTED: pantetheinase isoform X1 [Bubalus bubalis]
XM_025294520.1	0.001	1.81	10.8218	0.00251085	VNN1	PREDICTED: pantetheinase isoform X1 [Bubalus bubalis]
XM_025283726.1	0.001	1.79	10.8057	0.00133569	SMARCC2	PREDICTED: SWI/SNF complex subunit SMARCC2 isoform X2 [Ovis aries musimon]
TCONS_00077162	0.001	1.78667	10.8031	3.64723e-06	SH3BP2	XP_017905328.1 PREDICTED: LOW QUALITY PROTEIN: SH3 domain-binding protein 2 [Capra hircus]
XM_025289621.1	0.001	1.78667	10.8031	3.64857e-06	SH3BP2	SH3 domain-binding protein 2 [Bos taurus]
TCONS_00125717	0.001	1.78667	10.8031	0.00697981	NUFIP1	XP_006053455.1 PREDICTED: nuclear fragile X mental retardation-interacting protein 1 [Bubalus bubalis]
TCONS_00025157	0.001	1.75333	10.7759	0.0182898	TMEM50A	XP_007128620.1 PREDICTED: transmembrane protein 50A isoform X1 [Physeter catodon]
TCONS_00112464	0.001	1.75	10.7731	0.0113596	AVEN	XP_012017134.1 PREDICTED: cell death regulator Aven isoform X2 [Ovis aries musimon]
TCONS_00073282	0.001	1.7	10.7313	0.00680332	RTCA	XP_006049858.1 PREDICTED: RNA 3'-terminal phosphate cyclase isoform X1 [Bubalus bubalis]
TCONS_00138346	0.001	1.66	10.697	0.000789347	ATP6V1H	XP_006077050.1 PREDICTED: V-type proton ATPase subunit H isoform X1 [Bubalus bubalis]
XR_326649.2	0.001	1.64333	10.6824	1.49712e-05	-	-
TCONS_00159349	0.001	1.6	10.6439	0.000609825	Iglon5	NP_001193804.1 igLON family member 5 precursor [Bos taurus]
TCONS_00109390	0.001	1.55333	10.6012	0.000137678	KHNYN	XP_006061497.1 PREDICTED: protein KHNYN isoform X1 [Bubalus bubalis]
XM_025296168.1	0.001	1.55333	10.6012	0.000137577	KHNYN	PREDICTED: protein KHNYN isoform X1 [Bubalus bubalis]
XM_006044458.2	0.001	1.54667	10.5949	0.0188133	SERPINB6	PREDICTED: serpin B6-like [Bubalus bubalis]
XM_006058503.2	0.001	1.53333	10.5825	0.0445189	DAZAP2	PREDICTED: DAZ-associated protein 2 isoform X1 [Bos taurus]
TCONS_00094149	0.001	1.52333	10.573	0.000237818	SNX2	XP_006059566.1 PREDICTED: sorting nexin-2 isoform X2 [Bubalus bubalis]
XM_006055228.2	0.001	1.51667	10.5667	0.0213695	Dkk3	PREDICTED: dickkopf-related protein 3 [Bubalus bubalis]
XM_025262536.1	0.001	1.49333	10.5443	0.00597881	Tmco3	PREDICTED: transmembrane and coiled-coil domain-containing protein 3 [Bubalus bubalis]
TCONS_00149973	0.001	1.47333	10.5249	0.00707154	SPPL3	XP_006908686.2 PREDICTED: signal peptide peptidase-like 3 [Pteropus alecto]
XM_025267490.1	0.001	1.47333	10.5249	0.00707086	Sppl3	PREDICTED: signal peptide peptidase-like 3 [Pteropus alecto]
XM_006062654.2	0.001	1.46333	10.515	0.0124117	KIAA0141	PREDICTED: death ligand signal enhancer isoform X1 [Bubalus bubalis]
TCONS_00084015	0.001	1.43333	10.4852	3.34053e-06	PPP1R9A	XP_010802307.1 PREDICTED: neurabin-1 isoform X4 [Bos taurus]
XM_025291978.1	0.001	1.43333	10.4852	3.34059e-06	PPP1R9A	PREDICTED: neurabin-1 isoform X1 [Bos taurus]
TCONS_00121981	0.001	1.42667	10.4784	4.97844e-05	NCOA1	XP_006055114.1 PREDICTED: nuclear receptor coactivator 1 isoform X1 [Bubalus bubalis]
TCONS_00137944	0.001	1.41333	10.4649	0.000165595	TPD52	XP_006057112.1 PREDICTED: tumor protein D52 isoform X3 [Bubalus bubalis]
XM_025284034.1	0.001	1.39333	10.4443	0.00990487	SLC38A1	PREDICTED: sodium-coupled neutral amino acid transporter 1 isoform X1 [Bubalus bubalis]
XM_025261284.1	0.001	1.37667	10.427	5.72663e-05	AAK1	PREDICTED: AP2-associated protein kinase 1 isoform X1 [Bos taurus]
TCONS_00086246	0.001	1.36667	10.4164	0.00245116	REPIN1	XP_014963740.1 PREDICTED: replication initiator 1 isoform X4 [Ovis aries musimon]
TCONS_00020700	0.001	1.36333	10.4129	0.000810381	paqr7b	XP_014333745.1 PREDICTED: membrane progestin receptor alpha isoform X1 [Bos mutus]
XM_006055421.2	0.001	1.36333	10.4129	0.000810547	PAQR7	PREDICTED: membrane progestin receptor alpha isoform X1 [Bubalus bubalis]
TCONS_00116980	0.001	1.36	10.4094	4.42702e-05	ARID5A	XP_006059972.1 PREDICTED: AT-rich interactive domain-containing protein 5A [Bubalus bubalis]
XM_025280878.1	0.001	1.35333	10.4023	0.0173518	DPH1	diphthamide biosynthesis protein 1 [Bos taurus]
XM_006068368.2	0.001	1.34	10.388	0.0251961	QTRT1	PREDICTED: queuine tRNA-ribosyltransferase [Bubalus bubalis]
TCONS_00134898	0.001	1.32667	10.3736	0.0112868	SNRPB2	ELR46188.1 U2 small nuclear ribonucleoprotein B'', partial [Bos mutus]
XM_006070209.2	0.001	1.32667	10.3736	0.0112892	SNRPB2	U2 small nuclear ribonucleoprotein B'', partial [Bos mutus]
TCONS_00101112	0.001	1.32333	10.37	0.0059224	VNN1	XP_006059363.1 PREDICTED: pantetheinase isoform X1 [Bubalus bubalis]
XM_006059301.2	0.001	1.32333	10.37	0.00592194	VNN1	PREDICTED: pantetheinase isoform X1 [Bubalus bubalis]
XM_025283730.1	0.001	1.31	10.3554	0.00279358	SMARCC2	PREDICTED: SWI/SNF complex subunit SMARCC2 isoform X2 [Ovis aries musimon]
TCONS_00037630	0.001	1.29667	10.3406	0.00962249	NAGLU	XP_006055805.1 PREDICTED: alpha-N-acetylglucosaminidase [Bubalus bubalis]
TCONS_00070418	0.001	1.28667	10.3294	0.000359263	ODF2L	XP_006080542.1 PREDICTED: LOW QUALITY PROTEIN: outer dense fiber protein 2-like [Bubalus bubalis]
XM_025288353.1	0.001	1.28667	10.3294	0.000359134	ODF2L	PREDICTED: LOW QUALITY PROTEIN: outer dense fiber protein 2-like [Bubalus bubalis]
XM_006048483.2	0.001	1.28667	10.3294	0.00316515	PPOX	PREDICTED: protoporphyrinogen oxidase isoform X2 [Ovis aries musimon]
TCONS_00052195	0.001	1.28667	10.3294	0.0133528	NCF4	XP_006057038.1 PREDICTED: neutrophil cytosol factor 4 [Bubalus bubalis]
TCONS_00088741	0.001	1.27667	10.3182	0.016616	TPK1	XP_006073400.1 PREDICTED: thiamin pyrophosphokinase 1 isoform X1 [Bubalus bubalis]
XM_025267376.1	0.001	1.27	10.3106	1.70813e-06	MTMR3	PREDICTED: myotubularin-related protein 3 isoform X1 [Bubalus bubalis]
TCONS_00072301	0.001	1.26	10.2992	3.51152e-07	LRRC71	XP_005203754.2 PREDICTED: leucine-rich repeat-containing protein 71 isoform X4 [Bos taurus]
TCONS_00187509	0.001	1.25667	10.2954	6.44056e-06	-	XP_006041409.1 PREDICTED: zinc finger and SCAN domain-containing protein 25 [Bubalus bubalis]
XM_025274944.1	0.001	1.25667	10.2954	6.43856e-06	ZNF16	PREDICTED: zinc finger and SCAN domain-containing protein 25 [Bubalus bubalis]
XM_006075447.2	0.001	1.25667	10.2954	0.000278354	MICAL1	PREDICTED: protein-methionine sulfoxide oxidase MICAL1 isoform X1 [Bubalus bubalis]
TCONS_00170480	0.001	1.24333	10.28	0.0134701	Morf4l1	XP_005221941.1 PREDICTED: mortality factor 4-like protein 1 isoform X1 [Bos taurus]
XM_006044016.2	0.001	1.24333	10.28	0.0134698	Morf4l1	PREDICTED: mortality factor 4-like protein 1 isoform X1 [Bos taurus]
TCONS_00039169	0.001	1.23333	10.2683	4.57877e-05	PPM1E	XP_006045550.1 PREDICTED: protein phosphatase 1E [Bubalus bubalis]
TCONS_00031625	0.001	1.22	10.2527	5.03422e-09	Rptor	XP_005907704.1 PREDICTED: regulatory-associated protein of mTOR isoform X1 [Bos mutus]
TCONS_00019122	0.001	1.19333	10.2208	0.0007596	RBM43	XP_006043248.1 PREDICTED: RNA-binding protein 43-like, partial [Bubalus bubalis]
XM_025287252.1	0.001	1.16	10.1799	3.18453e-09	CEP170	PREDICTED: centrosomal protein of 170 kDa isoform X1 [Bos indicus]
TCONS_00004422	0.001	1.15667	10.1758	0.000295925	ACSL1	XP_010834064.1 PREDICTED: long-chain-fatty-acid--CoA ligase 1 isoform X1 [Bison bison bison]
XM_006075115.2	0.001	1.15667	10.1758	0.00029603	ACSL1	PREDICTED: long-chain-fatty-acid--CoA ligase 1 isoform X1 [Bubalus bubalis]
XM_006046526.2	0.001	1.15333	10.1716	0.0182658	FGFR1OP2	PREDICTED: FGFR1 oncogene partner 2 isoform X1 [Bos taurus]
TCONS_00039164	0.001	1.12	10.1293	0.000549624	PRR11	XP_006045547.1 PREDICTED: proline-rich protein 11 [Bubalus bubalis]
TCONS_00133195	0.001	1.11333	10.1207	0.012588	ASIP	XP_006048130.1 PREDICTED: agouti-signaling protein [Bubalus bubalis]
XM_025263623.1	0.001	1.11333	10.1207	0.0125849	ASIP	PREDICTED: agouti-signaling protein [Bubalus bubalis]
XM_025295665.1	0.001	1.10667	10.112	0.000146373	Tcf12	PREDICTED: transcription factor 12 isoform X1 [Bos mutus]
TCONS_00022774	0.001	1.1	10.1033	0.00016915	DST	XP_006072929.1 PREDICTED: dystonin isoform X2 [Bubalus bubalis]
XM_025281377.1	0.001	1.09333	10.0945	2.00305e-05	FZD3	frizzled-3 precursor [Bos taurus]
TCONS_00112610	0.001	1.09333	10.0945	8.52677e-08	TEP1	XP_006048431.1 PREDICTED: telomerase protein component 1 isoform X1 [Bubalus bubalis]
TCONS_00188265	0.001	1.09	10.0901	0.000296989	ATXN2L	XP_006070583.1 PREDICTED: ataxin-2-like protein isoform X1 [Bubalus bubalis]
XM_006070526.2	0.001	1.09	10.0901	0.00029699	ATXN2L	PREDICTED: ataxin-2-like protein isoform X5 [Bos indicus]
TCONS_00180496	0.001	1.07333	10.0679	0.000574817	RALBP1	XP_006066327.1 PREDICTED: ralA-binding protein 1 isoform X1 [Bubalus bubalis]
XM_006066265.2	0.001	1.07333	10.0679	0.000574675	RALBP1	PREDICTED: ralA-binding protein 1 isoform X1 [Bubalus bubalis]
XM_025286643.1	0.001	1.06667	10.0589	0.000916898	SYVN1	PREDICTED: E3 ubiquitin-protein ligase synoviolin isoform X1 [Bubalus bubalis]
TCONS_00070661	0.001	1.06333	10.0544	0.00525762	LRRC40	XP_006077682.1 PREDICTED: leucine-rich repeat-containing protein 40 [Bubalus bubalis]
XR_329107.2	0.001	1.05	10.0362	2.71677e-06	-	-
TCONS_00092927	0.001	1.04	10.0224	0.0029195	EDIL3	XP_006072417.1 PREDICTED: EGF-like repeat and discoidin I-like domain-containing protein 3-like isoform X1 [Bubalus bubalis]
XM_006073270.2	0.001	1.04	10.0224	0.0083411	CLNS1A	PREDICTED: methylosome subunit pICln-like [Bubalus bubalis]
XM_006046786.2	0.001	1.02667	10.0038	0.0028811	PNPLA6	PREDICTED: neuropathy target esterase isoform X2 [Ovis aries musimon]
XM_006072849.2	0.001	1.02333	9.99906	0.00542901	SCHIP1	PREDICTED: schwannomin-interacting protein 1 isoform X1 [Rousettus aegyptiacus]
TCONS_00145689	0.001	1.02333	9.99906	3.34557e-06	PRRG4	XP_005890938.1 PREDICTED: transmembrane gamma-carboxyglutamic acid protein 4 [Bos mutus]
XR_329545.2	0.001	1.02	9.99435	0.0147675	-	-
TCONS_00157799	0.001	1.01667	9.98963	0.000683944	E2F4	XP_005218671.2 PREDICTED: transcription factor E2F4 isoform X1 [Bos taurus]
XM_025268834.1	0.001	1.01667	9.98963	0.000683759	E2F4	PREDICTED: transcription factor E2F4 isoform X1 [Bos taurus]
XM_006058302.2	0.001	1.01333	9.98489	0.0290299	FST	follistatin precursor [Bos taurus]
TCONS_00040171	0.001	0.996667	9.96097	0.00337103	RNF38	XP_005210157.1 PREDICTED: E3 ubiquitin-protein ligase RNF38 isoform X1 [Bos taurus]
XM_025281730.1	0.001	0.996667	9.96097	0.00337191	RNF38	PREDICTED: E3 ubiquitin-protein ligase RNF38 isoform X2 [Ovis aries musimon]
XM_006048369.2	0.001	0.993333	9.95613	2.91905e-05	TEP1	PREDICTED: telomerase protein component 1 isoform X1 [Bubalus bubalis]
TCONS_00070789	0.001	0.973333	9.92679	4.9426e-05	DOCK7	XP_005204577.1 PREDICTED: dedicator of cytokinesis protein 7 isoform X4 [Bos taurus]
TCONS_00143982	0.001	0.95	9.89178	9.77612e-05	FAM168A	XP_019830594.1 PREDICTED: protein FAM168A isoform X4 [Bos indicus]
XM_025266447.1	0.001	0.95	9.89178	9.77677e-05	Fam168a	PREDICTED: protein FAM168A isoform X1 [Bos indicus]
XM_025288065.1	0.001	0.946667	9.88671	0.00281938	SLC16A1	PREDICTED: monocarboxylate transporter 1-like [Bubalus bubalis]
XM_006071334.2	0.001	0.94	9.87652	0.00073652	Csnk1e	PREDICTED: casein kinase I isoform epsilon isoform X1 [Bubalus bubalis]
TCONS_00151279	0.001	0.94	9.87652	0.00219643	Drg1	XP_003938463.1 PREDICTED: developmentally-regulated GTP-binding protein 1 [Saimiri boliviensis boliviensis]
XM_025267316.1	0.001	0.94	9.87652	0.00219635	DRG1	developmentally-regulated GTP-binding protein 1 [Homo sapiens]
TCONS_00054101	0.001	0.936667	9.87139	1.36799e-06	TAF5L	XP_006063118.1 PREDICTED: TAF5-like RNA polymerase II p300/CBP-associated factor-associated factor 65 kDa subunit 5L isoform X1 [Bubalus bubalis]
[truncated: 937 more rows]
