# Supplementary material for: Whole-Transcriptome Analysis of LncRNAs Mediated ceRNA Regulation in Granulosa Cells Isolated From Healthy and Atresia Follicles of Chinese Buffalo
Source: Front Vet Sci. 2021 Jul 14;8:680182. doi: 10.3389/fvets.2021.680182 (PMC8316591; doi:10.3389/fvets.2021.680182)
Supplement: Supplementary file 4 [file Table_4.xlsx]

## Sheet: HF-vs-AF.filter.annot (2)
id	HF-1_count	HF-2_count	HF-3_count	AF-1_count	AF-2_count	AF-3_count	HF-1_fpkm	HF-2_fpkm	HF-3_fpkm	AF-1_fpkm	AF-2_fpkm	AF-3_fpkm	HF_mean	AF_mean	log2(fc)	PValue
XR_003106314.1	10	4	10	549	453	97	0.5	0.16	0.36	16.42	14.21	4.23	0.34	11.62	5.09493	5.73312e-08
XR_003103838.1	59	67	26	4100	3350	275	1.36	1.27	0.43	56.52	48.38	5.53	1.02	36.81	5.17346	5.92813e-08
XR_003110331.1	0	1	0	45	35	38	0	0.01	0	0.23	0.19	0.28	0.00333333	0.233333	6.12928	9.51607e-06
XR_003105320.1	0	0	0	15	35	37	0	0	0	0.12	0.29	0.43	0.001	0.28	8.12928	9.60223e-06
XR_003106417.1	5	49	31	0	0	0	0.16	1.35	0.77	0	0	0	0.76	0.001	-9.56986	1.46917e-05
XR_003111130.1	11	32	12	0	0	0	0.19	0.46	0.15	0	0	0	0.266667	0.001	-8.05889	3.66663e-05
TCONS_00111877	9	22	21	0	0	0	0.23	0.49	0.42	0	0	0	0.38	0.001	-8.56986	3.79828e-05
XR_003103896.1	24	15	4	336	197	101	0.38	0.19	0.05	3.17	1.94	1.38	0.206667	2.16333	3.38788	5.21279e-05
TCONS_00016915	4	5	1	68	41	41	0.14	0.14	0.03	1.43	0.91	1.26	0.103333	1.2	3.53766	6.41829e-05
XR_003106668.1	0	0	0	11	27	15	0	0	0	0.09	0.23	0.18	0.001	0.166667	7.38082	0.000200613
XR_328291.2	6	9	28	0	0	0	0.2	0.23	0.63	0	0	0	0.353333	0.001	-8.46489	0.000252235
XR_003111229.1	3	0	3	111	56	15	0.03	0	0.02	0.57	0.3	0.11	0.0166667	0.326667	4.29278	0.000264682
XR_003108211.1	6	8	29	0	0	0	0.07	0.08	0.25	0	0	0	0.133333	0.001	-7.05889	0.000280881
XR_003111127.1	0	0	0	17	18	11	0	0	0	0.19	0.21	0.18	0.001	0.193333	7.59495	0.00033378
XR_003110209.1	4	2	1	100	62	6	0.03	0.01	0.01	0.47	0.3	0.04	0.0166667	0.27	4.01792	0.000457802
TCONS_00079752	52	35	50	899	585	80	3.38	1.87	2.35	35.07	23.9	4.55	2.53333	21.1733	3.06314	0.000707787
TCONS_00146671	20	18	18	221	183	48	0.55	0.4	0.36	3.62	3.14	1.15	0.436667	2.63667	2.59411	0.000992172
TCONS_00050333	21	28	23	235	188	68	0.11	0.12	0.09	0.72	0.61	0.31	0.106667	0.546667	2.35755	0.00103834
TCONS_00022090	77	29	68	521	475	242	2.8	0.87	1.79	11.36	10.85	7.69	1.82	9.96667	2.45317	0.00120994
XR_003111043.1	2	2	0	1	43	138	0.01	0.01	0	0	0.19	0.85	0.00666667	0.346667	5.70044	0.00124136
TCONS_00085832	22	0	42	0	0	0	0.4	0	0.54	0	0	0	0.313333	0.001	-8.29155	0.00129788
XR_329152.2	0	0	1	26	4	30	0	0	0.02	0.38	0.07	0.66	0.00666667	0.37	5.79442	0.00136471
TCONS_00125614	0	0	2	21	37	13	0	0	0.02	0.24	0.44	0.21	0.00666667	0.296667	5.47573	0.00144843
XR_003103895.1	20	7	10	164	84	56	0.81	0.24	0.29	4	2.14	2	0.446667	2.71333	2.6028	0.00153292
XR_003109419.1	6	0	2	61	49	23	0.06	0	0.02	0.36	0.31	0.2	0.0266667	0.29	3.44294	0.00161777
TCONS_00039323	12	12	19	0	2	1	0.72	0.55	0.79	0	0.08	0.06	0.686667	0.0466667	-3.87915	0.00163542
XR_003110237.1	0	0	0	11	11	11	0	0	0	0.06	0.07	0.09	0.001	0.0733333	6.1964	0.00167923
XR_003102855.1	43	20	0	0	0	0	0.23	0.09	0	0	0	0	0.106667	0.001	-6.73697	0.00172338
XR_003106664.1	43	107	265	1	9	40	0.67	1.38	2.99	0.01	0.08	0.55	1.68	0.213333	-2.97728	0.00180221
TCONS_00100458	0	0	0	0	49	42	0	0	0	0	1.19	1.42	0.001	0.87	9.76487	0.00183542
TCONS_00068817	7	13	12	0	1	0	0.27	0.43	0.34	0	0.03	0	0.346667	0.01	-5.11548	0.00192253
TCONS_00146915	0	0	0	18	17	3	0	0	0	0.49	0.48	0.12	0.001	0.363333	8.50515	0.00198264
TCONS_00178662	455	108	232	3812	1911	940	15.07	2.94	5.55	75.7	39.75	27.2	7.85333	47.55	2.59807	0.00201149
TCONS_00110642	176	141	170	737	721	591	3.75	2.46	2.61	9.39	9.62	10.97	2.94	9.99333	1.76515	0.00209992
XR_003103993.1	23	0	29	0	0	0	0.2	0	0.18	0	0	0	0.126667	0.001	-6.98489	0.00223997
TCONS_00016841	21	4	5	149	64	68	1.07	0.16	0.17	4.44	1.98	2.95	0.466667	3.12333	2.74262	0.00226957
XR_003106734.1	23	11	6	222	106	34	0.27	0.11	0.05	1.55	0.78	0.35	0.143333	0.893333	2.63982	0.00251883
XR_327339.2	8	21	5	1	0	0	0.21	0.46	0.1	0.02	0	0	0.256667	0.00666667	-5.26679	0.00263756
XR_003110967.1	0	0	0	0	90	7	0	0	0	0	0.42	0.05	0.001	0.156667	7.29155	0.00264848
TCONS_00110037	22	16	5	0	1	2	0.69	0.41	0.11	0	0.03	0.06	0.403333	0.03	-3.74894	0.00278506
TCONS_00011214	6	5	37	408	279	29	0.57	0.42	2.54	23.17	16.58	2.39	1.17667	14.0467	3.57745	0.00299115
XR_003106125.1	0	0	0	66	0	10	0	0	0	0.32	0	0.07	0.001	0.13	7.02237	0.00300784
XR_003106732.1	3	14	8	0	0	0	0.12	0.41	0.2	0	0	0	0.243333	0.001	-7.92679	0.00314732
TCONS_00126378	1337	1170	495	5485	3813	3847	3.16	2.28	0.85	7.78	5.67	7.95	2.09667	7.13333	1.76648	0.00316749
TCONS_00100436	3	1	1	53	17	8	0.07	0.02	0.02	0.69	0.23	0.15	0.0366667	0.356667	3.28204	0.00319798
TCONS_00104031	63	117	43	2	16	29	3.35	5.07	1.64	0.06	0.55	1.33	3.35333	0.646667	-2.3745	0.003836
XR_328213.2	7	0	0	20	48	93	0.18	0	0	0.32	0.82	2.2	0.06	1.11333	4.21378	0.00392966
XR_003102641.1	26	20	0	0	0	0	0.2	0.13	0	0	0	0	0.11	0.001	-6.78136	0.00410321
TCONS_00064046	127	73	41	539	375	287	0.55	0.26	0.13	1.4	1.02	1.08	0.313333	1.16667	1.89662	0.00445569
XR_003106012.1	512	142	345	3834	2103	936	12.56	2.86	6.12	56.39	32.4	20.06	7.18	36.2833	2.33725	0.00462236
TCONS_00008248	16	21	6	0	0	3	0.84	0.93	0.23	0.01	0.01	0.14	0.666667	0.0533333	-3.64386	0.00500258
XR_003112149.1	4	0	1	56	18	11	0.03	0	0.01	0.28	0.09	0.08	0.0133333	0.15	3.49185	0.00503081
XR_327919.2	22	14	24	5	3	4	0.2	0.1	0.15	0.03	0.02	0.03	0.15	0.0266667	-2.49185	0.00503147
TCONS_00035030	0	0	0	10	20	2	0	0	0	0.1	0.2	0.03	0.001	0.11	6.78136	0.00513588
XR_003107730.1	5	8	16	2	26	803	0.08	0.1	0.18	0.02	0.26	10.97	0.12	3.75	4.96578	0.00524301
TCONS_00104040	44	124	28	2	18	18	1.95	4.48	0.89	0.06	0.49	0.7	2.44	0.416667	-2.54992	0.00524489
TCONS_00084180	29	39	14	0	4	9	0.76	0.84	0.27	0	0.07	0.21	0.623333	0.0933333	-2.73954	0.0057601
XR_003110531.1	9	6	121	2	9	2	0.44	0.23	4.08	0.06	0.26	0.07	1.58333	0.13	-3.60638	0.00592681
XR_003102123.1	50	20	17	300	196	66	0.56	0.18	0.14	2.01	1.37	0.65	0.293333	1.34333	2.1952	0.00615248
TCONS_00061937	4	5	10	0	0	0	0.3	0.27	0.52	0	0	0	0.363333	0.001	-8.50515	0.00668559
TCONS_00139718	237	184	132	720	559	666	7.48	4.77	3.01	13.62	11.08	18.36	5.08667	14.3533	1.49659	0.00671715
XR_003103086.1	32	0	7	0	0	0	0.22	0	0.03	0	0	0	0.0833333	0.001	-6.38082	0.00674134
TCONS_00016922	10	2	0	61	28	48	0.36	0.06	0	1.33	0.64	1.53	0.14	1.16667	3.05889	0.00705046
TCONS_00152341	16	19	10	90	68	44	0.89	0.87	0.4	2.99	2.37	2.13	0.72	2.49667	1.79393	0.00799468
XR_003106669.1	10	18	0	125	49	66	0.12	0.18	0	0.93	0.38	0.71	0.1	0.673333	2.75132	0.0081976
XR_003105329.1	7	20	19	70	155	40	0.14	0.34	0.29	0.87	2.04	0.73	0.256667	1.21333	2.24101	0.00836706
TCONS_00021535	9	0	24	0	0	0	0.24	0	0.46	0	0	0	0.233333	0.001	-7.86625	0.00840104
XR_003104214.1	0	0	0	0	17	38	0	0	0	0	0.14	0.45	0.001	0.196667	7.61961	0.00850241
XR_003102898.1	33	12	14	5	0	2	0.77	0.23	0.24	0.08	0	0.04	0.413333	0.04	-3.36923	0.00944011
TCONS_00180313	1	2	1	30	7	10	0.11	0.17	0.08	1.9	0.46	0.92	0.12	1.09333	3.18763	0.00952077
XR_003110974.1	81	173	115	5	0	48	1.01	1.76	1.03	0.04	0	0.53	1.26667	0.19	-2.73697	0.00980587
TCONS_00185046	27	19	10	0	5	4	0.87	0.49	0.22	0	0.1	0.1	0.526667	0.0666667	-2.98185	0.00984061
XR_003109306.1	2	1	0	26	21	3	0.04	0.02	0	0.3	0.26	0.05	0.02	0.203333	3.34577	0.0100417
TCONS_00165224	8	0	1	62	50	11	0.31	0	0.03	1.46	1.23	0.38	0.113333	1.02333	3.17463	0.0103664
TCONS_00137568	2	0	9	84	49	14	0.13	0	0.44	3.38	2.07	0.82	0.19	2.09	3.45943	0.0107275
TCONS_00061719	630	825	296	2505	1755	1744	16.95	18.24	5.76	40.41	29.65	40.99	13.65	37.0167	1.43927	0.0111782
XR_325718.2	17	155	5	0	9	0	1.09	8.19	0.23	0	0.36	0	3.17	0.12	-4.72338	0.0113274
TCONS_00049459	3	1	1	10	31	11	0.13	0.04	0.03	0.27	0.87	0.43	0.0666667	0.523333	2.97269	0.0115505
TCONS_00179668	0	0	1	15	8	5	0	0	0.1	1.19	0.66	0.58	0.0333333	0.81	4.60288	0.0120211
TCONS_00101221	0	0	0	11	8	3	0	0	0	0.26	0.2	0.11	0.001	0.19	7.56986	0.0120858
TCONS_00092858	1	15	0	121	26	24	0.04	0.35	0	2.11	0.47	0.61	0.13	1.06333	3.03201	0.0128243
XR_003108659.1	0	13	16	0	0	0	0	0.26	0.28	0	0	0	0.18	0.001	-7.49185	0.0131668
TCONS_00101082	0	0	0	16	8	1	0.03	0	0	0.58	0.3	0.04	0.01	0.306667	4.9386	0.0131777
XR_003109086.1	12	19	0	0	0	0	0.2	0.25	0	0	0	0	0.15	0.001	-7.22882	0.0134148
TCONS_00037520	19	24	26	7	7	8	1.16	1.21	1.15	0.26	0.27	0.43	1.17333	0.32	-1.87447	0.0134889
TCONS_00062066	108	31	35	15	14	25	3.18	0.76	0.75	0.27	0.26	0.64	1.56333	0.39	-2.00308	0.0139566
TCONS_00165218	0	0	0	19	18	0	0	0	0	0.22	0.22	0	0.001	0.146667	7.1964	0.0140001
TCONS_00139697	40	30	24	139	114	89	3.69	2.28	1.6	7.7	6.61	7.18	2.52333	7.16333	1.5053	0.0148539
TCONS_00139176	0	0	1	19	12	1	0	0	0.1	1.51	1.02	0.13	0.0333333	0.886667	4.73335	0.0151008
XR_003103012.1	1	9	19	0	1	1	0.01	0.09	0.17	0	0.01	0.01	0.09	0.00666667	-3.75489	0.0151171
XR_326618.2	147	357	92	84	29	19	1.35	2.7	0.61	0.46	0.17	0.15	1.55333	0.26	-2.57878	0.0152221
TCONS_00036792	14	26	16	84	40	90	0.68	1.04	0.56	2.45	1.22	3.82	0.76	2.49667	1.71593	0.0158627
XR_003107689.1	0	0	0	16	0	23	0	0	0	0.43	0	0.9	0.001	0.443333	8.79225	0.0159556
TCONS_00111878	12	45	63	0	6	16	0.35	1.03	1.27	0	0.11	0.39	0.883333	0.166667	-2.40599	0.016095
TCONS_00124502	10	0	15	0	0	0	0.23	0	0.25	0	0	0	0.16	0.001	-7.32193	0.0162686
XR_329459.2	0	1	2	12	9	16	0	0.02	0.04	0.21	0.16	0.4	0.02	0.256667	3.68182	0.0167074
XR_003105325.1	114	54	51	373	268	215	1.22	0.47	0.39	2.39	1.8	2.01	0.693333	2.06667	1.57568	0.0168662
TCONS_00039638	0	0	0	3	9	9	0	0	0	0.16	0.5	0.71	0.001	0.456667	8.835	0.0170719
TCONS_00185041	128	198	31	0	14	45	1.98	2.51	0.35	0	0.14	0.61	1.61333	0.25	-2.69004	0.0171343
TCONS_00130239	10	16	11	48	23	97	0.24	0.32	0.19	0.7	0.35	2.05	0.25	1.03333	2.04731	0.0179704
TCONS_00016714	5	4	3	14	23	27	0.29	0.2	0.13	0.46	0.8	1.3	0.206667	0.853333	2.0458	0.0185874
TCONS_00019365	27	34	138	17	19	22	0.53	0.55	1.96	0.2	0.23	0.38	1.01333	0.27	-1.90808	0.0187418
XR_328979.2	12	14	40	0	1	10	0.32	0.32	0.78	0	0.02	0.23	0.473333	0.0833333	-2.50589	0.0187612
TCONS_00189469	11	17	4	1	0	3	0.45	0.58	0.12	0.02	0	0.11	0.383333	0.0433333	-3.14505	0.0189748
TCONS_00071758	86	111	68	13	37	62	1.9	2.02	1.09	0.17	0.51	1.2	1.67	0.626667	-1.41408	0.0189994
XR_003111449.1	1	1	2	25	19	2	0.01	0.01	0.01	0.12	0.09	0.01	0.01	0.0733333	2.87447	0.0190479
XR_003106430.1	0	23	6	0	0	0	0	0.81	0.17	0	0	0	0.326667	0.001	-8.35168	0.019106
XR_003104042.1	117	105	61	510	380	172	0.6	0.45	0.23	1.58	1.23	0.78	0.426667	1.19667	1.48784	0.0197112
XR_003106387.1	7	6	42	0	0	6	0.05	0.03	0.21	0	0	0.03	0.0966667	0.01	-3.27302	0.019764
XR_003112470.1	20	0	5	0	0	0	0.55	0	0.11	0	0	0	0.22	0.001	-7.78136	0.0199573
TCONS_00170858	10	14	22	4	4	4	0.92	1.06	1.46	0.22	0.23	0.32	1.14667	0.256667	-2.15948	0.020357
XR_003110898.1	0	0	1	12	2	13	0	0	0.01	0.11	0.02	0.18	0.00333333	0.103333	4.9542	0.0203611
TCONS_00017435	144	309	130	4	30	122	23.21	40.94	15.15	0.39	3.04	17.18	26.4333	6.87	-1.94398	0.0204274
XR_003107314.1	0	24	5	0	0	0	0	0.39	0.08	0	0	0	0.156667	0.001	-7.29155	0.0205388
TCONS_00092860	34	8	0	212	125	54	0.95	0.18	0	3.55	2.2	1.33	0.376667	2.36	2.64743	0.0210227
TCONS_00119554	0	0	0	0	20	16	0	0	0	0	0.33	0.37	0.001	0.233333	7.86625	0.0211369
XR_003107712.1	4	26	0	0	0	0	0.06	0.28	0	0	0	0	0.113333	0.001	-6.82443	0.0213968
XR_003108532.1	22	20	3	75	58	68	0.39	0.29	0.04	0.8	0.64	1.05	0.24	0.83	1.79008	0.0214185
XR_003104860.1	0	18	8	0	0	0	0	0.63	0.25	0	0	0	0.293333	0.001	-8.1964	0.0214288
TCONS_00047378	0	0	0	15	5	1	0	0	0	0.26	0.09	0.03	0.001	0.126667	6.98489	0.0217631
XR_003105714.1	7	8	12	41	32	39	0.21	0.2	0.26	0.73	0.6	1.01	0.223333	0.78	1.80428	0.0221717
XR_003110950.1	0	7	4	22	25	26	0	0.09	0.04	0.2	0.23	0.34	0.0433333	0.256667	2.56635	0.0224883
XR_003103992.1	86	16	97	740	419	101	1.22	0.19	0.99	6.28	3.73	1.25	0.8	3.75333	2.2301	0.0226146
TCONS_00165809	23	90	14	0	10	13	0.39	1.24	0.17	0	0.11	0.19	0.6	0.1	-2.58496	0.0231982
XR_003112524.1	47	19	29	9	0	0	0.38	0.13	0.17	0.05	0	0	0.226667	0.0166667	-3.76553	0.0236906
TCONS_00185042	38	79	7	2	1	20	1.74	2.98	0.23	0.05	0.03	0.8	1.65	0.293333	-2.49185	0.0237178
TCONS_00051150	791	2011	1467	384	857	765	25.55	53.37	34.25	7.43	17.38	21.57	37.7233	15.46	-1.28692	0.0241217
TCONS_00126082	22	3	19	1	3	5	0.89	0.1	0.55	0.02	0.08	0.18	0.513333	0.0933333	-2.45943	0.0244789
TCONS_00088978	0	0	0	8	11	1	0	0	0	0.38	0.53	0.07	0.001	0.326667	8.35168	0.0245347
TCONS_00134542	20	14	11	73	54	42	2.14	1.23	0.85	4.68	3.62	3.92	1.40667	4.07333	1.53393	0.0248126
TCONS_00080672	98	76	13	11	8	35	1.44	0.92	0.14	0.1	0.07	0.45	0.833333	0.206667	-2.01159	0.0248493
TCONS_00010915	12	19	1	108	56	20	0.26	0.34	0.02	1.4	0.76	0.38	0.206667	0.846667	2.03449	0.0256029
TCONS_00062908	0	1	0	17	3	4	0	0.09	0	1.12	0.21	0.38	0.03	0.57	4.24793	0.0256043
TCONS_00133818	36	50	25	89	80	176	1.62	1.85	0.81	2.41	2.27	6.93	1.42667	3.87	1.43969	0.025842
TCONS_00017436	1111	2643	1326	12	283	937	61.77	120.85	53.34	0.4	9.87	45.52	78.6533	18.5967	-2.08046	0.0260859
XR_003105612.1	6	4	3	0	0	0	0.09	0.05	0.04	0	0	0	0.06	0.001	-5.90689	0.0266037
XR_329504.2	6	2	5	0	0	0	0.77	0.23	0.47	0	0	0	0.49	0.001	-8.93664	0.0266374
TCONS_00017442	150	299	239	1	18	137	21.35	35.07	24.67	0.09	1.6	17.05	27.03	6.24667	-2.1134	0.0266701
XR_003102866.1	13	0	19	20	88	269	0.07	0	0.07	0.06	0.29	1.23	0.0466667	0.526667	3.49643	0.0268644
XR_003110687.1	16	5	64	0	10	3	0.99	0.25	2.84	0	0.38	0.14	1.36	0.173333	-2.97199	0.0275901
XR_003108061.1	0	3	19	0	0	0	0	0.1	0.56	0	0	0	0.22	0.001	-7.78136	0.0278556
TCONS_00073352	118	151	322	32	101	110	2.08	2.2	4.11	0.34	1.12	1.7	2.79667	1.05333	-1.40875	0.0279448
TCONS_00088980	0	0	4	51	24	1	0	0	0.18	1.86	0.93	0.05	0.06	0.946667	3.97982	0.0283604
XR_003105298.1	35	0	5	130	238	41	0.75	0	0.08	1.7	3.24	0.79	0.276667	1.91	2.78735	0.0284594
TCONS_00139672	62	61	27	184	113	170	6.17	4.99	1.94	10.99	7.07	14.79	4.36667	10.95	1.32633	0.0292409
XR_003103879.1	0	0	39	0	0	0	0	0	0.33	0	0	0	0.11	0.001	-6.78136	0.0295206
TCONS_00017440	6	20	15	4	0	3	1.08	2.98	1.89	0.42	0	0.44	1.98333	0.286667	-2.79048	0.029757
TCONS_00178684	4	1	0	33	12	5	0.67	0.14	0	3.32	1.26	0.73	0.27	1.77	2.71272	0.0301248
XR_003102856.1	0	0	0	53	0	0	0	0	0	0.17	0	0	0.001	0.0566667	5.82443	0.0301425
TCONS_00180457	15	5	19	131	58	24	1.04	0.28	0.95	5.43	2.52	1.45	0.756667	3.13333	2.04997	0.0301812
TCONS_00017439	614	1278	720	3	98	495	43.18	73.87	36.59	0.13	4.34	30.43	51.2133	11.6333	-2.13825	0.030413
TCONS_00036465	0	0	0	11	6	1	0	0	0	0.41	0.23	0.05	0.001	0.23	7.84549	0.0307017
XR_003103028.1	11	32	5	109	96	19	0.18	0.44	0.06	1.09	1	0.27	0.226667	0.786667	1.79518	0.0307983
TCONS_00019383	6	3	12	0	0	2	0.3	0.12	0.43	0	0	0.09	0.283333	0.03	-3.23947	0.0308227
TCONS_00084278	2	0	1	16	12	5	0.07	0	0.02	0.31	0.25	0.14	0.03	0.233333	2.95936	0.0309197
XR_003110666.1	0	1	3	5	1	75	0	0.04	0.12	0.16	0.03	3.47	0.0533333	1.22	4.5157	0.0311035
TCONS_00187843	149	164	92	404	372	322	3.18	2.87	1.42	5.16	4.98	6	2.49	5.38	1.11146	0.0320726
XR_328460.2	13	15	12	1	1	8	0.84	0.8	0.56	0.04	0.04	0.45	0.733333	0.176667	-2.05344	0.0325416
XR_003108584.1	25	26	16	2	0	13	0.45	0.39	0.21	0.02	0	0.2	0.35	0.0733333	-2.25481	0.0330433
TCONS_00111797	0	57	0	1	0	0	0	1.28	0	0.02	0	0	0.426667	0.00666667	-6	0.0332177
TCONS_00031808	0	0	0	13	1	4	0	0	0	1.15	0.09	0.52	0.001	0.586667	9.1964	0.0340564
XR_003110975.1	4	51	42	2	6	16	0.16	1.71	1.24	0.06	0.15	0.57	1.03667	0.26	-1.99537	0.034194
XR_003111230.1	4	2	23	165	87	5	0.02	0.01	0.1	0.62	0.34	0.03	0.0433333	0.33	2.92892	0.0342786
TCONS_00022676	42	48	86	397	155	138	1.39	1.3	2.06	7.9	3.23	4	1.58333	5.04333	1.67141	0.0350011
XR_003109097.1	0	0	0	48	0	0	0	0	0	0.22	0	0	0.001	0.0733333	6.1964	0.0352918
TCONS_00017121	0	0	35	0	0	0	0	0	0.85	0	0	0	0.283333	0.001	-8.14636	0.0353924
XR_003109088.1	0	0	0	12	13	0	0	0	0	0.04	0.05	0	0.001	0.03	4.90689	0.0354387
TCONS_00196703	0	0	0	19	6	0	0	0	0	0.7	0.23	0	0.001	0.31	8.27612	0.0354464
XR_003111023.1	21	3	13	46	96	46	0.56	0.07	0.25	0.73	1.61	1.08	0.293333	1.14	1.95842	0.0354628
TCONS_00125508	4	2	9	0	1	0	0.22	0.09	0.36	0	0.03	0	0.223333	0.01	-4.48113	0.0354826
XR_003104531.1	0	0	0	11	0	17	0	0	0	0.24	0	0.53	0.001	0.256667	8.00375	0.0355416
XR_003106526.1	68	0	54	0	0	0	0.61	0	0.35	0	0	0	0.32	0.001	-8.32193	0.035846
TCONS_00053886	6	6	1	35	31	7	0.2	0.16	0.02	0.7	0.65	0.2	0.126667	0.516667	2.0282	0.0358693
TCONS_00087949	0	0	0	20	5	0	0	0	0	0.89	0.23	0	0.001	0.373333	8.54432	0.0362315
TCONS_00045952	43	57	36	0	4	29	1.05	1.15	0.64	0	0.06	0.62	0.946667	0.226667	-2.06228	0.036505
XR_003102978.1	8	31	66	8	10	15	0.22	0.7	1.32	0.13	0.17	0.36	0.746667	0.22	-1.76296	0.0367016
TCONS_00178683	1	0	0	8	5	6	0.2	0	0	0.94	0.61	1.03	0.0666667	0.86	3.6893	0.0370574
XR_003106840.1	3	3	3	21	3	39	0.05	0.05	0.04	0.24	0.04	0.64	0.0466667	0.306667	2.71621	0.0371667
XR_003110871.1	0	0	0	11	0	16	0	0	0	0.06	0	0.13	0.001	0.0633333	5.98489	0.038021
TCONS_00004929	8	10	21	0	5	0	0.44	0.46	0.84	0	0.17	0	0.58	0.0566667	-3.35548	0.0380539
XR_328130.2	0	0	0	12	12	0	0	0	0	0.15	0.16	0	0.001	0.103333	6.69116	0.0384916
TCONS_00134437	1	0	0	12	6	2	0.1	0	0	0.75	0.39	0.18	0.0333333	0.44	3.72247	0.0384933
TCONS_00094296	13	13	11	0	3	6	0.57	0.49	0.36	0	0.09	0.23	0.473333	0.106667	-2.14975	0.0385766
TCONS_00164653	35	20	48	0	13	14	0.65	0.3	0.64	0	0.15	0.23	0.53	0.126667	-2.06496	0.0386105
XR_328750.2	0	0	0	17	1	1	0	0	0	0.3	0.02	0.03	0.001	0.116667	6.86625	0.0386718
TCONS_00178694	2	0	0	14	15	2	0.45	0	0	1.87	2.1	0.39	0.15	1.45333	3.27633	0.0397966
XR_003110744.1	6	4	10	0	2	0	0.41	0.25	0.49	0	0.1	0	0.383333	0.0333333	-3.52356	0.0401309
TCONS_00170316	0	0	0	44	0	0	0	0	0	1.36	0	0	0.001	0.453333	8.82443	0.0404749
XR_003103645.1	0	0	2	9	7	12	0	0	0.02	0.09	0.07	0.18	0.00666667	0.113333	4.08746	0.0423147
TCONS_00008243	6	33	6	0	0	6	0.17	0.81	0.13	0	0	0.16	0.37	0.0533333	-2.79442	0.0423165
XR_003108275.1	144	143	83	423	338	260	1.65	1.35	0.69	2.9	2.43	2.6	1.23	2.64333	1.1037	0.0429912
TCONS_00172899	8	3	3	0	0	1	0.51	0.16	0.14	0	0	0.06	0.27	0.02	-3.75489	0.0431681
TCONS_00140014	3	2	6	0	0	0	0.53	0.31	0.84	0	0	0	0.56	0.001	-9.12928	0.0432676
XR_003103290.1	9	29	0	0	2	0	0.25	0.66	0	0	0.03	0	0.303333	0.01	-4.92283	0.0436909
XR_326266.2	8	2	4	42	27	8	0.11	0.02	0.04	0.36	0.24	0.09	0.0566667	0.23	2.02106	0.0439791
XR_003106717.1	262	4	54	1382	894	133	12.08	0.14	1.82	38.23	25.89	5.37	4.68	23.1633	2.30726	0.0441376
XR_003110713.1	0	2	16	0	0	0	0	0.15	1.13	0	0	0	0.426667	0.001	-8.73697	0.044506
TCONS_00102233	1	0	0	22	1	1	0.06	0	0	0.8	0.04	0.05	0.02	0.296667	3.89077	0.0450695
XR_329013.2	0	41	0	0	0	0	0	0.84	0	0	0	0	0.28	0.001	-8.12928	0.0452959
XR_328818.2	0	0	30	0	0	0	0	0	0.72	0	0	0	0.24	0.001	-7.90689	0.045632
TCONS_00133865	57	41	36	209	109	101	6.99	4.13	3.19	15.36	8.39	10.82	4.77	11.5233	1.2725	0.0471036
XR_326046.2	6	3	4	0	0	1	0.47	0.19	0.22	0	0	0.07	0.293333	0.0233333	-3.65208	0.0479066
TCONS_00117338	61	52	54	120	140	179	1.86	1.3	1.19	2.2	2.68	4.77	1.45	3.21667	1.14951	0.047928
XR_003106386.1	0	0	0	77	47	0	0	0	0	0.32	0.21	0	0.001	0.176667	7.46489	0.0479746
TCONS_00064555	4	3	1	33	12	4	0.38	0.24	0.07	1.89	0.72	0.33	0.23	0.98	2.09115	0.0483584
TCONS_00121862	0	0	0	4	20	0	0	0	0	0.09	0.51	0	0.001	0.2	7.64386	0.0490897
TCONS_00053685	0	1	0	10	6	2	0	0.09	0	0.63	0.4	0.18	0.03	0.403333	3.74894	0.0491681
TCONS_00127562	1	0	2	10	7	11	0.07	0	0.09	0.39	0.29	0.63	0.0533333	0.436667	3.03342	0.0493227
XR_003111157.1	446	199	862	3249	2320	842	4.53	1.66	6.32	19.77	14.79	7.46	4.17	14.0067	1.74799	0.0496216
